# Supplementary material for: 5-Nitro-2-(piperidin-1-yl)benzaldehyde
Source: Acta Crystallogr Sect E Struct Rep Online. 2009 Oct 28;65(Pt 11):o2880. doi: 10.1107/S1600536809043700 (PMC2971290; doi:10.1107/S1600536809043700)
Supplement: Supplementary file 1 [file e-65-o2880-sup1.cif]

##############################################################################
###                                                                        ###
###        Electronic paper (Acta Crystallographica Section E)             ###
###                                                                        ###
##############################################################################
#                                                                            #
# This CIF contains the data in a paper accepted for publication in Acta     #
# Crystallographica Section E. It conforms to the requirements of Notes      #
# for Authors for Section E, and has been peer reviewed under the auspices   #
# of the IUCr Commission on Journals.                                        #
#                                                                            #
# Full details of the Crystallographic Information File format               #
# are given in the paper "The Crystallographic Information File (CIF):       #
# a New Standard Archive File for Crystallography" by S. R. Hall, F. H.      #
# Allen and I. D. Brown [Acta Cryst. (1991), A47, 655-685].                  #
#                                                                            #
# The current version of the core CIF dictionary is obtainable from          #
# ftp://ftp.iucr.org/pub/cif_core.dic. The current version number is 2.4.    #
#                                                                            #
# Software is freely available for graphical display of the structure(s) in  #
# this CIF.  For information consult the CIF home page http://www.iucr.org/  #
# cif/home.html                                                              #
#                                                                            #
# This file may be used for bona fide research purposes within the           #
# scientific community so long as proper attribution is given to the journal # 
# article from which it was obtained.                                        #
#                                                                            #
##############################################################################
                                             
data_I
_audit_creation_method     CRYSTALS_ver_12.85
_chemical_name_systematic
;
5-Nitro-2-(piperidin-1-yl)benzaldehyde
;
_chemical_formula_moiety     'C12 H14 N2 O3'
_chemical_formula_sum     'C12 H14 N2 O3'
_chemical_formula_iupac     'C12 H14 N2 O3'
_chemical_formula_weight     234.25
_chemical_melting_point     388
_symmetry_cell_setting     'triclinic'
_symmetry_space_group_name_H-M     'P -1 '
_symmetry_space_group_name_Hall     '-P 1'
loop_
    _symmetry_equiv_pos_as_xyz
    'x,y,z'
    '-x,-y,-z'
_cell_length_a     5.686(2)
_cell_length_b     10.102(5)
_cell_length_c     10.221(4)
_cell_angle_alpha     80.767(2)
_cell_angle_beta     80.733(3)
_cell_angle_gamma     86.034(2)
_cell_volume     571.4(4)
_cell_formula_units_Z     2
_cell_measurement_reflns_used     3280
_cell_measurement_theta_min     2
_cell_measurement_theta_max     30
_cell_measurement_temperature     295
_exptl_crystal_description     'prism'
_exptl_crystal_colour     'orange'
_exptl_crystal_size_max     0.30
_exptl_crystal_size_mid     0.25
_exptl_crystal_size_min     0.25
_exptl_crystal_density_diffrn     1.362
_exptl_crystal_density_meas     ?
_exptl_crystal_density_method     'not measured'
_exptl_crystal_F_000     248
_exptl_absorpt_coefficient_mu     0.099
_exptl_absorpt_correction_type     none
_diffrn_ambient_temperature     295
_diffrn_radiation_type     'Mo K\a'
_diffrn_radiation_wavelength     0.71073
_diffrn_radiation_monochromator     'graphite'
_diffrn_measurement_device_type     'nonius KappaCCCD area detector'
_diffrn_measurement_device     'Nonius KappaCCD'
_diffrn_measurement_method     \f
_diffrn_reflns_number     11460
_diffrn_reflns_av_R_equivalents     0.03
_diffrn_reflns_theta_min     2.042
_diffrn_reflns_theta_max     30.188
_diffrn_reflns_theta_full     28.074
_diffrn_measured_fraction_theta_max     0.971
_diffrn_measured_fraction_theta_full     0.996
_diffrn_reflns_limit_h_min     0
_diffrn_reflns_limit_h_max     8
_diffrn_reflns_limit_k_min     -14
_diffrn_reflns_limit_k_max     14
_diffrn_reflns_limit_l_min     -13
_diffrn_reflns_limit_l_max     14
_diffrn_standards_number     0
_diffrn_standards_interval_count     ?
_diffrn_standards_interval_time     ?
_diffrn_standards_decay_%     ?
_refine_special_details
;
We had 3280 independent reflections but 2058 reflections were  used in the
refinement, instead of 3280 because  the refinement was carried out
under conditions  I > 3\s(I).
;
_reflns_number_total     3280
_reflns_number_gt     2239
_reflns_threshold_expression     I>2.0\s(I)
_refine_ls_structure_factor_coef     Fsqd
_refine_ls_matrix_type     full
_refine_ls_R_factor_all     0.0720
_refine_ls_R_factor_gt     0.0453
_refine_ls_wR_factor_all     0.1353
_refine_ls_wR_factor_gt     0.1146
_refine_ls_wR_factor_ref     0.1106
_refine_ls_goodness_of_fit_ref     1.0172
_refine_ls_number_reflns     2058
_refine_ls_number_parameters     154
_refine_ls_number_restraints     0
_refine_ls_hydrogen_treatment     constr
_refine_ls_weighting_scheme     calc
_refine_ls_weighting_details
;
 Method= Modified Sheldrick
 w=1/[\s^2^(F^2^) + ( 0.06P)^2^ + 0.10P]
 ,where P=(max(Fo^2^,0) + 2Fc^2^)/3
;
_atom_sites_solution_hydrogens     geom
_atom_sites_solution_primary     direct
_refine_ls_shift/su_max     0.000392
_refine_diff_density_max     0.16
_refine_diff_density_min     -0.15
_refine_ls_extinction_method     'None'
loop_
    _atom_type_symbol
    _atom_type_scat_dispersion_real
    _atom_type_scat_dispersion_imag
    _atom_type_scat_source
    C 0.0033 0.0016 'International Tables Vol C 4.2.6.8 and 6.1.1.4'
    H 0.0000 0.0000 'International Tables Vol C 4.2.6.8 and 6.1.1.4'
    N 0.0061 0.0033 'International Tables Vol C 4.2.6.8 and 6.1.1.4'
    O 0.0106 0.0060 'International Tables Vol C 4.2.6.8 and 6.1.1.4'
_computing_data_collection     'COLLECT (Nonius, 1997)'
_computing_cell_refinement     'DENZO/SCALEPACK (Otwinowski & Minor, 1997)'
_computing_data_reduction     'DENZO/SCALEPACK (Otwinowski & Minor, 1997)'
_computing_structure_solution     'SIR2004 (Burla <i>et al.</i>,  2005)'
_computing_structure_refinement     'CRYSTALS (Betteridge <i>et al.</i>,  2003)'
_computing_molecular_graphics
;
ORTEP-3 (Farrugia, 1997) and PLATON (Spek, 2009)
;
_computing_publication_material     'CRYSTALS (Betteridge <i>et al.</i>,  2003)'
loop_
    _atom_site_type_symbol
    _atom_site_label
    _atom_site_fract_x
    _atom_site_fract_y
    _atom_site_fract_z
    _atom_site_U_iso_or_equiv
    _atom_site_adp_type
    _atom_site_occupancy
    _atom_site_disorder_assembly
    _atom_site_disorder_group
    N N1 -0.2540(2) -0.19297(12) 0.65442(13) 0.0538 Uani 1.0000 . .
    N N2 0.1530(2) 0.26552(11) 0.75678(11) 0.0494 Uani 1.0000 . .
    C C1 -0.1479(2) -0.07454(13) 0.68028(13) 0.0446 Uani 1.0000 . .
    C C2 0.0235(2) -0.08957(12) 0.76296(12) 0.0437 Uani 1.0000 . .
    C C3 0.1255(2) 0.02260(12) 0.78871(12) 0.0421 Uani 1.0000 . .
    C C4 0.0534(2) 0.15293(12) 0.73040(12) 0.0428 Uani 1.0000 . .
    C C5 -0.1174(3) 0.16295(13) 0.64329(14) 0.0514 Uani 1.0000 . .
    C C6 -0.2181(3) 0.05102(14) 0.61906(14) 0.0516 Uani 1.0000 . .
    C C7 0.3268(3) -0.00219(15) 0.86587(14) 0.0530 Uani 1.0000 . .
    C C8 0.1313(3) 0.28678(15) 0.89744(13) 0.0539 Uani 1.0000 . .
    C C9 0.3194(3) 0.37797(17) 0.91473(16) 0.0665 Uani 1.0000 . .
    C C10 0.3053(4) 0.51042(17) 0.82255(17) 0.0676 Uani 1.0000 . .
    C C11 0.3178(3) 0.48655(15) 0.67935(16) 0.0630 Uani 1.0000 . .
    C C12 0.1293(3) 0.39255(14) 0.66607(15) 0.0573 Uani 1.0000 . .
    O O1 -0.1742(2) -0.30357(10) 0.69841(14) 0.0772 Uani 1.0000 . .
    O O2 -0.4183(2) -0.17831(12) 0.58925(14) 0.0796 Uani 1.0000 . .
    O O3 0.3735(2) -0.10961(12) 0.92869(13) 0.0761 Uani 1.0000 . .
    H H2 0.0775 -0.1770 0.8003 0.0524 Uiso 1.0000 . .
    H H5 -0.1691 0.2482 0.6013 0.0617 Uiso 1.0000 . .
    H H6 -0.3366 0.0604 0.5608 0.0619 Uiso 1.0000 . .
    H H7 0.4264 0.0706 0.8620 0.0636 Uiso 1.0000 . .
    H H81 0.1423 0.1992 0.9549 0.0647 Uiso 1.0000 . .
    H H82 -0.0258 0.3295 0.9232 0.0647 Uiso 1.0000 . .
    H H91 0.3019 0.3901 1.0089 0.0798 Uiso 1.0000 . .
    H H92 0.4712 0.3336 0.8926 0.0798 Uiso 1.0000 . .
    H H101 0.4289 0.5645 0.8298 0.0812 Uiso 1.0000 . .
    H H102 0.1507 0.5572 0.8515 0.0812 Uiso 1.0000 . .
    H H111 0.2952 0.5712 0.6206 0.0756 Uiso 1.0000 . .
    H H112 0.4750 0.4465 0.6503 0.0756 Uiso 1.0000 . .
    H H121 -0.0316 0.4328 0.6880 0.0688 Uiso 1.0000 . .
    H H122 0.1462 0.3734 0.5738 0.0688 Uiso 1.0000 . .
loop_
    _atom_site_aniso_label
    _atom_site_aniso_U_11
    _atom_site_aniso_U_22
    _atom_site_aniso_U_33
    _atom_site_aniso_U_12
    _atom_site_aniso_U_13
    _atom_site_aniso_U_23
    N1 0.0571(7) 0.0479(7) 0.0585(7) -0.0037(5) -0.0156(6) -0.0069(5)
    N2 0.0716(8) 0.0387(5) 0.0387(5) -0.0033(5) -0.0132(5) -0.0032(4)
    C1 0.0483(7) 0.0414(7) 0.0447(7) -0.0017(5) -0.0089(5) -0.0067(5)
    C2 0.0490(7) 0.0396(6) 0.0400(6) 0.0018(5) -0.0067(5) -0.0001(5)
    C3 0.0477(7) 0.0415(6) 0.0365(6) -0.0001(5) -0.0085(5) -0.0023(5)
    C4 0.0519(7) 0.0396(6) 0.0361(6) 0.0001(5) -0.0066(5) -0.0043(5)
    C5 0.0636(9) 0.0401(7) 0.0508(7) 0.0056(6) -0.0187(6) -0.0011(5)
    C6 0.0570(8) 0.0492(7) 0.0510(7) 0.0025(6) -0.0204(6) -0.0044(6)
    C7 0.0565(8) 0.0502(8) 0.0527(8) -0.0027(6) -0.0168(6) -0.0006(6)
    C8 0.0693(9) 0.0528(8) 0.0409(7) -0.0078(7) -0.0078(6) -0.0093(6)
    C9 0.0804(11) 0.0674(10) 0.0576(9) -0.0135(8) -0.0267(8) -0.0066(8)
    C10 0.0807(11) 0.0571(9) 0.0718(10) -0.0192(8) -0.0251(9) -0.0094(8)
    C11 0.0770(11) 0.0475(8) 0.0622(9) -0.0086(7) -0.0112(8) 0.0018(7)
    C12 0.0848(11) 0.0394(7) 0.0501(8) -0.0030(7) -0.0215(7) -0.0026(6)
    O1 0.0870(8) 0.0420(6) 0.1096(10) -0.0025(5) -0.0414(7) -0.0056(6)
    O2 0.0848(8) 0.0650(7) 0.1011(10) -0.0102(6) -0.0519(8) -0.0082(7)
    O3 0.0848(8) 0.0595(7) 0.0874(9) -0.0029(6) -0.0478(7) 0.0128(6)
loop_
    _geom_bond_atom_site_label_1
    _geom_bond_atom_site_label_2
    _geom_bond_site_symmetry_1
    _geom_bond_site_symmetry_2
    _geom_bond_distance
    _geom_bond_publ_flag
    N1 O1 . . 1.2210(16) no
    N1 C1 . . 1.4553(18) no
    N1 O2 . . 1.2195(16) no
    C3 C4 . . 1.4174(17) no
    C3 C2 . . 1.3878(19) no
    C3 C7 . . 1.4773(19) no
    C4 N2 . . 1.3868(17) no
    C4 C5 . . 1.4081(19) no
    N2 C8 . . 1.4720(18) no
    N2 C12 . . 1.4694(17) no
    C5 C6 . . 1.376(2) no
    C5 H51 . . 0.949 no
    C2 C1 . . 1.3750(19) no
    C2 H21 . . 0.955 no
    C7 O3 . . 1.2049(18) no
    C7 H71 . . 0.951 no
    C1 C6 . . 1.3839(19) no
    C6 H61 . . 0.959 no
    C8 C9 . . 1.507(2) no
    C8 H81 . . 0.984 no
    C8 H82 . . 0.980 no
    C12 C11 . . 1.516(2) no
    C12 H122 . . 0.981 no
    C12 H121 . . 0.982 no
    C9 C10 . . 1.513(2) no
    C9 H92 . . 0.956 no
    C9 H91 . . 0.978 no
    C11 C10 . . 1.511(2) no
    C11 H112 . . 0.977 no
    C11 H111 . . 0.977 no
    C10 H101 . . 0.939 no
    C10 H102 . . 0.993 no
loop_
    _geom_angle_atom_site_label_1
    _geom_angle_atom_site_label_2
    _geom_angle_atom_site_label_3
    _geom_angle_site_symmetry_1
    _geom_angle_site_symmetry_2
    _geom_angle_site_symmetry_3
    _geom_angle
    _geom_angle_publ_flag
    O1 N1 C1 . . . 118.62(12) no
    O1 N1 O2 . . . 122.42(13) no
    C1 N1 O2 . . . 118.96(12) no
    C4 C3 C2 . . . 120.29(12) no
    C4 C3 C7 . . . 122.63(12) no
    C2 C3 C7 . . . 116.75(12) no
    C3 C4 N2 . . . 120.58(12) no
    C3 C4 C5 . . . 117.61(12) no
    N2 C4 C5 . . . 121.79(12) no
    C4 N2 C8 . . . 118.01(11) no
    C4 N2 C12 . . . 118.40(11) no
    C8 N2 C12 . . . 111.78(11) no
    C4 C5 C6 . . . 121.51(12) no
    C4 C5 H51 . . . 120.3 no
    C6 C5 H51 . . . 118.1 no
    C3 C2 C1 . . . 119.98(12) no
    C3 C2 H21 . . . 119.5 no
    C1 C2 H21 . . . 120.4 no
    C3 C7 O3 . . . 123.42(14) no
    C3 C7 H71 . . . 117.1 no
    O3 C7 H71 . . . 119.4 no
    N1 C1 C2 . . . 119.43(12) no
    N1 C1 C6 . . . 119.35(12) no
    C2 C1 C6 . . . 121.20(12) no
    C1 C6 C5 . . . 119.35(13) no
    C1 C6 H61 . . . 120.6 no
    C5 C6 H61 . . . 120.1 no
    N2 C8 C9 . . . 110.88(12) no
    N2 C8 H81 . . . 109.1 no
    C9 C8 H81 . . . 111.4 no
    N2 C8 H82 . . . 108.6 no
    C9 C8 H82 . . . 108.4 no
    H81 C8 H82 . . . 108.4 no
    N2 C12 C11 . . . 109.92(13) no
    N2 C12 H122 . . . 108.8 no
    C11 C12 H122 . . . 110.7 no
    N2 C12 H121 . . . 109.0 no
    C11 C12 H121 . . . 110.9 no
    H122 C12 H121 . . . 107.5 no
    C8 C9 C10 . . . 110.77(14) no
    C8 C9 H92 . . . 107.4 no
    C10 C9 H92 . . . 109.5 no
    C8 C9 H91 . . . 109.3 no
    C10 C9 H91 . . . 112.0 no
    H92 C9 H91 . . . 107.7 no
    C12 C11 C10 . . . 111.64(13) no
    C12 C11 H112 . . . 108.8 no
    C10 C11 H112 . . . 108.6 no
    C12 C11 H111 . . . 108.5 no
    C10 C11 H111 . . . 110.5 no
    H112 C11 H111 . . . 108.8 no
    C9 C10 C11 . . . 110.19(14) no
    C9 C10 H101 . . . 110.3 no
    C11 C10 H101 . . . 110.4 no
    C9 C10 H102 . . . 107.9 no
    C11 C10 H102 . . . 109.6 no
    H101 C10 H102 . . . 108.3 no
loop_
    _geom_torsion_atom_site_label_1
    _geom_torsion_atom_site_label_2
    _geom_torsion_atom_site_label_3
    _geom_torsion_atom_site_label_4
    _geom_torsion
    _geom_torsion_publ_flag
    C12 N2 C8 C9 -58.84(17) yes
    C8 N2 C12 C11 58.21(16) yes
    N2 C8 C9 C10 56.24(17) yes
    C8 C9 C10 C11 -54.06(18) yes
    C9 C10 C11 C12 54.45(18) yes
    C10 C11 C12 N2 -56.22(17) yes
data_global
_journal_date_recd_electronic     2009-10-11
_journal_date_accepted     2009-10-22
_journal_name_full     'Acta Crystallographica, Section E'
_journal_year     2009
_journal_volume     65
_journal_issue     11
_journal_page_first     o2880
_journal_page_last     o2880
_journal_paper_category     QO
_journal_coeditor_code     NG2664
_publ_contact_author_name
;
Aka Joseph N'Gouan
;
_publ_contact_author_address
;
Laboratoire de Cristallographie et Physique Mol\'eculaire,
UFR SSMT, Universit\'e de Cocody, 22 BP 582 Abidjan 22,
Ivory Coast.
;
_publ_contact_author_email     josephngouan@yahoo.fr
_publ_contact_author_fax     ?
_publ_contact_author_phone     '+225 08128858'
_publ_section_title
;
5-Nitro-2-(piperidin-1-yl)benzaldehyde
;
loop_
    _publ_author_name
    _publ_author_address
    "N'Gouan, A. J."
;
Laboratoire de Cristallographie et Physique Mol\'eculaire,
UFR SSMT, Universit\'e de Cocody 22 BP 582 Abidjan 22,
C\^ote d'Ivoire
;
    'Mansilla-Koblavi, F.'
;
Laboratoire de Cristallographie et Physique Mol\'eculaire,
UFR SSMT, Universit\'e de Cocody 22 BP 582 Abidjan 22,
C\^ote d'Ivoire
;
    'Timotou, A.'
;
Laboratoire de Chimie Organique, UFR SSMT,
Universit\'e de Cocody 22 BP 582 Abidjan 22,
C\^ote d'Ivoire
;
    'Adjou, A.'
;
Laboratoire de Chimie Organique, UFR SSMT,
Universit\'e de Cocody 22 BP 582 Abidjan 22,
C\^ote d'Ivoire
;
    'Ebby, N.'
;
Laboratoire de Cristallographie et Physique Mol\'eculaire,
UFR SSMT, Universit\'e de Cocody 22 BP 582 Abidjan 22,
C\^ote d'Ivoire
;
