# Supplementary material for: 5-Nitro-2-(piperidin-1-yl)benzaldehyde
Source: Acta Crystallogr Sect E Struct Rep Online. 2009 Oct 28;65(Pt 11):o2880. doi: 10.1107/S1600536809043700 (PMC2971290; doi:10.1107/S1600536809043700)
Supplement: Supplementary file 2 [file e-65-o2880-Isup2.hkl]

data_I
#  al4 in P -1                             
_audit_creation_date        11-10-13
_audit_creation_method      CRYSTALS 

_cell_length_a                    5.686(2)
_cell_angle_alpha                 80.767(2)
_cell_length_b                    10.102(5)
_cell_angle_beta                  80.733(3)
_cell_length_c                    10.221(4)
_cell_angle_gamma                 86.034(2)

# NOTE Fc on scale of Fo,      5.89700
# Status flags: 
#    o - used in refinement 
#    < - excluded by I/sigmaI cutoff 
#    x - excluded for another reason  

loop_
_refln_index_h
_refln_index_k
_refln_index_l
_refln_F_squared_meas
_refln_F_squared_calc
_refln_F_squared_sigma
_refln_observed_status
   1   0   0    29723.30        0.00     1030.90 x
   2   0   0    16988.70    18935.96      353.60 o
   3   0   0      543.80      522.53       12.50 o
   4   0   0     4789.30     5078.38       99.80 o
   5   0   0      141.60      183.42        6.10 o
   6   0   0      209.00      237.36       10.70 o
   7   0   0      122.40      129.94       18.20 o
  -7   1   0        9.10        3.13       14.30 <
  -6   1   0      159.80      171.25       10.70 o
  -5   1   0      140.90      131.17        6.10 o
  -4   1   0     2190.10     2022.70       48.30 o
  -3   1   0       18.10       26.99        3.60 o
  -2   1   0    24704.40    26204.90      473.90 o
   0   1   0       -1.70        0.00        0.90 <
   2   1   0     2458.90     2694.63       55.30 o
   3   1   0      674.50      614.72       14.20 o
   4   1   0      247.00      239.93        8.20 o
   5   1   0      714.30      758.72       18.30 o
   6   1   0       51.30       56.40        7.80 o
   7   1   0        8.10        0.57       12.90 <
  -7   2   0      -10.10        3.41       10.30 <
  -6   2   0       72.40      111.99        6.30 o
  -5   2   0       87.10      102.38        5.60 o
  -4   2   0        2.50        3.37        4.20 <
  -3   2   0     6883.20     6708.99      153.30 o
  -2   2   0     3830.50     3762.30       82.20 o
  -1   2   0    45514.40    51695.60     1648.10 o
   0   2   0     1647.10     1888.35       30.20 o
   1   2   0     2561.20     2458.19       48.10 o
   2   2   0      160.40      111.32        5.00 o
   3   2   0    10872.70    11740.18      202.90 o
   4   2   0      172.30      179.73        6.30 o
   5   2   0     1984.90     1937.22       44.50 o
   6   2   0      257.10      248.83       10.20 o
   7   2   0        5.20        2.01       17.80 <
  -7   3   0       22.00        2.12       12.20 <
  -6   3   0        1.50        5.49        5.00 <
  -5   3   0      107.90      118.33        7.40 o
  -4   3   0       54.40       43.58        6.20 o
  -3   3   0     4462.40     4133.69       82.30 o
  -2   3   0     1864.70     1687.87       36.20 o
  -1   3   0      285.90      311.19        7.90 o
   0   3   0     2829.70     3221.65       49.50 o
   1   3   0    36822.40    39615.91     1139.30 o
   2   3   0     3627.80     3547.27       71.80 o
   3   3   0     7532.50     7017.11      147.20 o
   4   3   0     1992.20     1989.47       38.40 o
   5   3   0      122.80      117.45        3.60 o
   6   3   0     1222.40     1089.20       40.00 o
   7   3   0      -15.00        2.66       18.40 <
  -7   4   0      -12.50        0.56       16.50 <
  -6   4   0      148.10      199.51       10.60 o
  -5   4   0     3644.70     3033.72       67.90 o
  -4   4   0      552.20      509.55       16.80 o
  -3   4   0       22.40       43.65        4.10 o
  -2   4   0     1449.90     1384.48       22.50 o
  -1   4   0        4.50        4.43        3.40 <
   0   4   0       14.80       20.98        2.30 o
   1   4   0       92.90       74.62        4.00 o
   3   4   0     2837.50     2441.58       63.60 o
   4   4   0      255.70      264.37       11.10 o
   5   4   0      843.40      763.53       24.10 o
   6   4   0      866.20      889.41       32.70 o
   7   4   0       -4.00       18.75       19.50 <
  -7   5   0       18.30       47.12       19.10 <
  -6   5   0      950.00     1002.18       26.40 o
  -5   5   0     2776.20     2380.73       59.40 o
  -4   5   0       36.10       47.81        5.10 o
  -3   5   0      723.20      641.47       13.20 o
  -2   5   0     2608.20     2596.58       57.30 o
  -1   5   0      968.90     1152.28       20.20 o
   0   5   0     1603.90     1405.07       27.50 o
   1   5   0      914.80      901.28       16.70 o
   2   5   0     4330.10     3724.99       73.50 o
   3   5   0      456.00      437.42       11.70 o
   4   5   0      374.50      371.25       12.30 o
   5   5   0      333.60      345.08       14.30 o
   6   5   0       -3.70        3.06        8.60 <
   7   5   0        7.60        4.21       15.30 <
  -7   6   0       34.50       59.66       26.80 <
  -6   6   0      170.50      246.01       23.80 o
  -5   6   0      449.30      476.78       11.40 o
  -4   6   0       86.70       97.21       10.40 o
  -3   6   0     1488.50     1405.80       33.80 o
  -2   6   0     3787.70     3794.38       73.50 o
  -1   6   0      248.50      229.62        7.90 o
   0   6   0     2450.40     2773.45       40.70 o
   1   6   0     3438.50     3435.89       55.80 o
   2   6   0     1267.50     1379.14       20.40 o
   3   6   0      356.10      384.39        9.40 o
   4   6   0      206.40      192.16        7.50 o
   5   6   0      423.30      421.95       14.70 o
   6   6   0       -4.80        0.03       15.50 <
   7   6   0       18.40        3.63       20.00 <
  -6   7   0       53.30       20.11       23.30 <
  -5   7   0       -6.60        1.20       14.10 <
  -4   7   0      615.60      528.57       18.20 o
  -3   7   0       86.10      105.92       10.10 o
  -2   7   0      331.70      276.63       10.40 o
  -1   7   0     2403.80     2136.31       48.30 o
   0   7   0      280.70      276.41        7.90 o
   1   7   0      528.50      483.97       11.30 o
   2   7   0     3869.00     3769.16       57.50 o
   3   7   0     2180.90     2218.29       35.40 o
   4   7   0      569.20      601.46       14.70 o
   5   7   0      242.80      226.63       14.70 o
   6   7   0       42.00       54.46       19.80 <
  -6   8   0       57.50       77.78       29.90 <
  -5   8   0      126.30      137.19       18.20 o
  -4   8   0       71.50       80.73       11.20 o
  -3   8   0     3619.80     3585.23       73.30 o
  -2   8   0      351.30      396.31       12.40 o
  -1   8   0      129.90      133.23        8.00 o
   0   8   0        6.50       11.68        4.50 <
   1   8   0     2421.50     2487.40       39.20 o
   2   8   0      938.80      905.11       15.60 o
   3   8   0       62.30       56.48        5.30 o
   4   8   0      336.60      360.71       10.80 o
   5   8   0      215.40      262.92       15.70 o
   6   8   0      106.50       79.89       20.10 o
  -5   9   0       13.00       56.18       16.00 <
  -4   9   0      646.50      659.99       32.40 o
  -3   9   0     1587.50     1550.98       41.40 o
  -2   9   0       96.90      113.54       10.00 o
  -1   9   0     2373.60     2435.66       51.70 o
   0   9   0     4293.10     4184.34       78.90 o
   1   9   0       67.20       70.47        6.30 o
   2   9   0      364.70      391.20        9.70 o
   3   9   0       67.40       62.53        6.00 o
   4   9   0       43.20       55.13        9.40 o
   5   9   0       28.60       36.97       10.90 <
   6   9   0       -1.40       11.95       18.40 <
  -5  10   0       22.90        9.95       22.10 <
  -4  10   0      -23.40        6.27       15.70 <
  -3  10   0       88.00      119.88       16.90 o
  -2  10   0        2.30       24.02       12.80 <
  -1  10   0      959.90     1014.90       26.50 o
   0  10   0     1436.10     1437.99       34.40 o
   1  10   0      270.80      275.00       10.20 o
   2  10   0      605.20      644.19       16.50 o
   3  10   0      307.50      290.45       11.60 o
   4  10   0       66.00       83.65       12.70 o
   5  10   0      117.30      117.73       20.00 o
  -4  11   0       19.20       22.33       20.90 <
  -3  11   0       -3.70        2.67       14.10 <
  -2  11   0      542.10      527.67       28.80 o
  -1  11   0      446.00      471.83       22.00 o
   0  11   0      382.60      344.36       14.60 o
   1  11   0      331.10      314.23       15.10 o
   2  11   0      130.70      124.03       10.80 o
   3  11   0       24.00       17.72        8.70 <
   4  11   0       40.60       12.28       13.80 <
   5  11   0       20.70       28.66       18.90 <
  -3  12   0      -15.30        1.28       34.90 <
  -2  12   0       59.20      129.76       22.90 <
  -1  12   0       52.40       54.64       16.70 o
   0  12   0      147.00      156.63       10.40 o
   1  12   0       22.10       17.14       10.50 <
   2  12   0       90.30       54.13       13.50 o
   3  12   0      231.30      233.90       16.30 o
   4  12   0       40.40       14.66       22.80 <
  -2  13   0       18.30       40.31       34.80 <
  -1  13   0      289.00      221.61       40.20 o
   0  13   0        8.30       79.43       15.40 <
   1  13   0      117.00      148.41       34.00 o
   2  13   0       79.30       61.15       16.00 o
   3  13   0      -18.60        0.84       16.00 <
   0  14   0       -9.20        0.05       12.80 <
   1  14   0       29.50        0.35       52.60 <
  -3 -13   1      154.10      185.90       28.00 o
  -2 -13   1       16.70       14.40       15.30 <
  -1 -13   1       21.50       11.39       27.10 <
   0 -13   1       12.60       44.62       16.90 <
   1 -13   1      390.80      393.59       45.60 o
   2 -13   1       15.80        8.39       27.20 <
  -4 -12   1       80.40       46.34       29.40 <
  -3 -12   1      538.70      440.82       38.40 o
  -2 -12   1        6.30        7.33       12.70 <
  -1 -12   1      122.30      128.20       12.50 o
   0 -12   1       -3.90        0.10        9.00 <
   1 -12   1        2.50        0.13       14.00 <
   2 -12   1        7.80       25.20       19.20 <
   3 -12   1      147.60      149.32       38.80 o
  -4 -11   1      176.40      133.21       19.80 o
  -3 -11   1       19.70        8.02       14.20 <
  -2 -11   1      349.60      328.70       14.60 o
  -1 -11   1      129.50      106.95       10.90 o
   0 -11   1      217.80      206.99       13.00 o
   1 -11   1        8.20        0.94       17.90 <
   2 -11   1        7.10        4.62       13.20 <
   3 -11   1       31.30       24.58       18.20 <
   4 -11   1       -0.50        8.38       17.39 <
  -5 -10   1       -4.80        1.47       17.40 <
  -4 -10   1      220.80      224.30       17.50 o
  -3 -10   1        0.40        4.20       11.38 <
  -2 -10   1       -1.40        8.26        8.00 <
  -1 -10   1      143.40      165.70        9.50 o
   0 -10   1      283.90      303.33       12.30 o
   1 -10   1       15.10       25.03        4.10 o
   2 -10   1      274.50      273.54       16.70 o
   3 -10   1       42.10       32.37       19.40 <
   4 -10   1      -20.50       26.92       20.40 <
   5 -10   1        0.20       29.93        7.42 <
  -6  -9   1       11.70       30.00       23.30 <
  -5  -9   1        9.30        0.13       13.80 <
  -4  -9   1      104.60      139.87       11.80 o
  -3  -9   1       84.20       94.57        8.50 o
  -2  -9   1       85.40       89.82        7.00 o
  -1  -9   1     2540.00     2400.78       45.80 o
   0  -9   1     1370.00     1342.25       26.60 o
   1  -9   1      427.40      477.40       11.70 o
   2  -9   1      -15.40        0.46        9.20 <
   3  -9   1       98.80       83.80       11.50 o
   4  -9   1      217.30      230.13       23.60 o
   5  -9   1      -24.50        3.01       18.20 <
  -6  -8   1       42.50       63.63       21.70 <
  -5  -8   1      477.20      459.76       17.20 o
  -4  -8   1       16.60       35.45        6.60 <
  -3  -8   1      429.80      469.00       11.70 o
  -2  -8   1     2414.70     2225.77       39.40 o
  -1  -8   1    37263.00    36701.18      600.60 o
   0  -8   1      365.40      415.69        9.50 o
   1  -8   1     1234.90     1292.45       23.40 o
   2  -8   1       76.30       77.09        8.20 o
   3  -8   1      317.10      348.99       14.50 o
   4  -8   1       38.90       62.48       12.30 o
   5  -8   1       57.70       95.83       20.30 <
   6  -8   1       63.40       58.41       33.90 <
  -6  -7   1      -16.50        2.05       18.50 <
  -5  -7   1       45.10       80.90       10.80 o
  -4  -7   1       26.20       28.80        5.90 o
  -3  -7   1     2352.30     2285.67       38.50 o
  -2  -7   1     9709.60     9481.72      147.10 o
  -1  -7   1      707.70      765.78       16.10 o
   0  -7   1     1220.30     1333.22       22.20 o
   1  -7   1      102.40       81.57        4.70 o
   2  -7   1        6.20        3.40        5.70 <
   3  -7   1       23.10       21.72        6.80 o
   4  -7   1      117.60       99.02       12.70 o
   5  -7   1       66.90       83.98       18.70 o
   6  -7   1       11.30        0.84       17.40 <
  -7  -6   1       11.90       33.99       17.00 <
  -6  -6   1       -4.40        1.52       15.30 <
  -5  -6   1        4.40        0.10        8.00 <
  -4  -6   1      446.10      481.66       13.30 o
  -3  -6   1      641.10      608.00       14.60 o
  -2  -6   1     3002.70     2964.35       49.90 o
  -1  -6   1       38.20       43.04        4.10 o
   0  -6   1     2545.10     2889.62       42.50 o
   1  -6   1     1440.10     1260.91       25.50 o
   2  -6   1     2669.70     2688.34       55.70 o
   3  -6   1      100.10      105.02        8.00 o
   4  -6   1     1403.50     1334.93       25.30 o
   5  -6   1      192.80      231.28        7.40 o
   6  -6   1       46.80       42.43       11.70 o
  -7  -5   1       -3.20        0.08       16.70 <
  -6  -5   1       64.20       82.10       15.40 o
  -5  -5   1       -0.40        0.32        3.16 <
  -4  -5   1     1686.50     1626.35       32.90 o
  -3  -5   1      404.80      362.81        9.70 o
  -2  -5   1     1957.50     1996.91       33.30 o
  -1  -5   1     1061.30     1066.92       18.00 o
   0  -5   1     5955.10     6136.95       91.70 o
   1  -5   1     5019.70     4284.54       91.20 o
   2  -5   1     5850.60     5186.00       96.90 o
   3  -5   1     1492.30     1449.84       29.70 o
   4  -5   1      345.00      357.41        9.20 o
   5  -5   1      867.90      731.86       21.60 o
   6  -5   1      108.30       94.30       10.90 o
   7  -5   1       10.60        1.38       21.40 <
  -7  -4   1       46.70       65.38       19.00 <
  -6  -4   1     1092.60      992.39       32.00 o
  -5  -4   1       57.60       55.20        4.10 o
  -4  -4   1      196.70      223.98        6.40 o
  -3  -4   1      248.70      309.08        7.30 o
  -2  -4   1     4475.80     4352.40       93.70 o
  -1  -4   1     1289.00     1160.98       21.30 o
   0  -4   1      786.70      661.41       14.70 o
   1  -4   1    64197.40    62630.91     1285.90 o
   2  -4   1     1502.60     1293.69       27.20 o
   3  -4   1     1514.70     1646.03       30.00 o
   4  -4   1     1224.50     1193.67       28.90 o
   5  -4   1      508.30      478.06       14.60 o
   6  -4   1        7.60       18.93        8.80 <
   7  -4   1        1.90        1.74       13.10 <
  -7  -3   1      361.20      363.61       24.40 o
  -6  -3   1      597.10      540.91       15.90 o
  -5  -3   1       72.10       70.15        3.90 o
  -4  -3   1      107.90      113.43        5.20 o
  -3  -3   1     1308.50     1384.41       25.50 o
  -2  -3   1     2358.00     2527.42       41.40 o
  -1  -3   1       15.90        6.03        2.20 o
   0  -3   1    16845.00    17652.52      264.20 o
   1  -3   1      106.20      118.33        3.40 o
   2  -3   1     2442.40     2097.76       47.00 o
   3  -3   1        9.30        5.08        4.30 <
   4  -3   1     1049.50      903.42       27.70 o
   5  -3   1       10.00        6.22        6.90 <
   6  -3   1       10.30       27.21        6.20 <
   7  -3   1        3.20        0.74       10.70 <
  -7  -2   1       51.00       82.19       17.60 <
  -6  -2   1      196.80      216.26        9.70 o
  -5  -2   1       -8.40        4.80        5.90 <
  -4  -2   1      748.30      691.68       17.70 o
  -3  -2   1     6683.40     6169.13      143.30 o
  -2  -2   1      695.30      726.56       13.90 o
  -1  -2   1    28360.40    30344.67      606.70 o
   0  -2   1    32857.60    36899.59      942.60 o
   1  -2   1      584.80      566.01       10.50 o
   2  -2   1     1945.90     2001.76       42.00 o
   3  -2   1      553.70      552.77       13.20 o
   4  -2   1      222.40      170.37        7.20 o
   5  -2   1       -1.00        1.87       12.40 <
   6  -2   1       29.80       36.75        6.50 o
   7  -2   1       57.50       79.08       13.60 o
  -7  -1   1        6.90        6.77       16.00 <
  -6  -1   1        6.40        4.02        7.80 <
  -5  -1   1      337.80      298.71       11.20 o
  -4  -1   1      175.40      200.29        7.50 o
  -3  -1   1      326.10      380.14        8.20 o
  -2  -1   1     7402.90     7213.52      153.30 o
  -1  -1   1      584.10      589.72       13.30 o
   0  -1   1       -4.50        0.00        2.20 <
   2  -1   1     6663.20     6459.05      143.90 o
   3  -1   1     7710.50     6930.27      142.80 o
   4  -1   1     2136.90     2087.21       47.80 o
   5  -1   1      346.40      319.19       11.40 o
   6  -1   1       90.50       84.86        6.60 o
   7  -1   1       -1.70       25.42       13.70 <
  -7   0   1      101.30      104.79       16.20 o
  -6   0   1      196.00      195.43       12.30 o
  -5   0   1        0.40        3.47        7.08 <
  -4   0   1     8981.10     8075.75      187.60 o
  -3   0   1        3.90        1.68        3.40 <
  -2   0   1     1422.80     1486.20       32.30 o
  -1   0   1    33266.00    37418.09     1101.30 o
   0   0   1       -0.20        0.00        0.45 <
   1   0   1     3550.10        0.00       64.00 x
   2   0   1      338.40      334.76       10.00 o
   3   0   1    26207.60    26644.54      467.00 o
   4   0   1     3899.40     3608.89       80.60 o
   5   0   1     1043.90     1019.26       26.30 o
   6   0   1       78.50       70.32        6.40 o
   7   0   1       93.60      105.10       18.60 o
  -7   1   1       -7.90       21.14       14.00 <
  -6   1   1       78.90       95.84        9.70 o
  -5   1   1     1637.60     1570.21       34.70 o
  -4   1   1     2518.50     2462.54       50.60 o
  -3   1   1     3128.60     3064.64       52.80 o
  -2   1   1    11021.00    11262.31      206.20 o
   0   1   1        1.50        0.00        0.60 <
   1   1   1      180.30      243.03        3.90 o
   2   1   1       58.50       64.38        2.70 o
   3   1   1     5531.90     5219.70      101.50 o
   4   1   1     3295.90     3446.89       66.70 o
   5   1   1       46.80       42.20        5.00 o
   6   1   1      847.70      817.31       23.50 o
   7   1   1      -11.60        1.35       17.30 <
  -7   2   1       45.20       52.21       14.60 o
  -6   2   1        9.50        7.12        9.00 <
  -5   2   1       52.50       41.59        7.10 o
  -4   2   1     1272.60     1186.79       28.00 o
  -3   2   1       21.30       23.46        4.50 o
  -2   2   1    29987.00    31511.31      692.40 o
   0   2   1     3780.60     4097.77       56.70 o
   1   2   1     5061.70    42495.70      559.80 x
   2   2   1    57827.90    61067.52     2092.90 o
   3   2   1      177.20      163.20        7.10 o
   4   2   1     1622.30     1647.38       33.20 o
   5   2   1       67.40       62.84        4.40 o
   6   2   1      313.10      298.16       20.10 o
   7   2   1       49.20       44.10       18.50 <
  -7   3   1        5.30       25.24       15.20 <
  -6   3   1       40.30       55.19        8.50 o
  -5   3   1       27.60       38.86        3.80 o
  -4   3   1      247.30      256.25        9.10 o
  -3   3   1     2317.40     2131.41       47.80 o
  -2   3   1     5015.20     4920.78       99.80 o
  -1   3   1     8150.10     8579.36      151.40 o
   0   3   1    12644.30    14263.15      230.20 o
   1   3   1     2601.00     2746.75       45.30 o
   2   3   1      380.60      281.74        9.40 o
   3   3   1     8446.80     8315.88      158.30 o
   4   3   1       86.20       87.27        6.40 o
   5   3   1     2611.20     2495.57       79.30 o
   6   3   1     1516.70     1360.54       59.50 o
   7   3   1      200.60      223.28       23.20 o
  -7   4   1       38.40        1.24       26.00 <
  -6   4   1       98.40       88.78       11.00 o
  -5   4   1      738.00      669.92       17.20 o
  -4   4   1       30.60       38.27        5.50 o
  -3   4   1     1269.50     1173.02       27.60 o
  -2   4   1     3539.10     3212.21       66.20 o
  -1   4   1     2632.00     2468.36       49.80 o
   0   4   1      702.80      656.70       12.70 o
   1   4   1       44.00       75.74        2.80 o
   2   4   1       41.10       20.50        3.10 o
   3   4   1     2044.00     1871.68       50.50 o
   4   4   1      307.70      319.27       11.50 o
   5   4   1     3632.10     3353.15      109.60 o
   6   4   1     1339.40     1323.09       38.00 o
   7   4   1       24.50       32.81       17.50 <
  -7   5   1       14.70        2.33       27.60 <
  -6   5   1      312.80      335.53       16.80 o
  -5   5   1      783.50      691.76       23.30 o
  -4   5   1        7.90       14.28        4.50 <
  -3   5   1      648.10      637.69       17.00 o
  -2   5   1    13868.70    12892.17      253.50 o
  -1   5   1       67.80       97.89        4.30 o
   0   5   1     1879.80     1871.79       34.50 o
   1   5   1     2569.40     2505.83       41.30 o
   2   5   1      260.90      325.27        6.50 o
   3   5   1      485.40      511.43       15.60 o
   4   5   1        9.60        6.05        6.60 <
   5   5   1      885.30      951.09       29.50 o
   6   5   1        9.70        0.77       10.30 <
   7   5   1       -2.20        5.98       20.80 <
  -6   6   1      179.60      216.57       24.20 o
  -5   6   1       22.90       27.93        5.80 o
  -4   6   1      423.80      382.72        9.90 o
  -3   6   1       92.60       86.78        8.00 o
  -2   6   1      935.50      821.31       19.60 o
  -1   6   1     2172.10     2433.33       42.10 o
   0   6   1        8.70       11.39        4.00 <
   1   6   1        7.40        3.46        3.30 <
   2   6   1      460.20      515.48        9.20 o
   3   6   1      319.10      272.19       10.20 o
   4   6   1      374.30      361.91       14.30 o
   5   6   1       17.80       37.10       10.00 <
   6   6   1       -3.60        2.54       12.30 <
   7   6   1      -11.40        0.01       15.70 <
  -6   7   1       35.60       18.88       28.80 <
  -5   7   1       -9.60        7.21       11.30 <
  -4   7   1       -2.20        0.55       10.00 <
  -3   7   1      240.90      224.67       10.60 o
  -2   7   1       13.10       21.47        5.80 <
  -1   7   1       40.50       47.11        5.80 o
   0   7   1       43.30       54.60        4.00 o
   1   7   1     1567.90     1657.44       27.20 o
   2   7   1      759.20      795.56       15.50 o
   3   7   1      287.70      307.29        8.50 o
   4   7   1       80.70      100.21       10.60 o
   5   7   1        7.20       12.01        9.70 <
   6   7   1       15.50        6.20       18.80 <
  -6   8   1        0.70       14.52       19.75 <
  -5   8   1        8.40       10.72       16.10 <
  -4   8   1       69.10       78.15       12.10 o
  -3   8   1        5.70        4.69        7.70 <
  -2   8   1      241.80      290.43       10.10 o
  -1   8   1      490.40      442.07       13.60 o
   0   8   1    20286.10    20222.46      314.00 o
   1   8   1    11895.00    11752.36      168.90 o
   2   8   1       35.10       45.67        4.80 o
   3   8   1        7.40       29.90        4.20 <
   4   8   1      354.60      417.78       13.90 o
   5   8   1      109.10      112.85       13.70 o
   6   8   1       -0.60        3.01       23.24 <
  -5   9   1        3.80       11.45       24.10 <
  -4   9   1       52.80       61.74       10.70 o
  -3   9   1       60.30       82.79       11.70 o
  -2   9   1       35.90       26.15        8.50 o
  -1   9   1     2280.00     2277.21       45.40 o
   0   9   1    13818.40    13013.07      215.50 o
   1   9   1       34.10       41.58        5.80 o
   2   9   1      469.70      505.40       11.10 o
   3   9   1      145.50      196.07        7.40 o
   4   9   1      182.90      245.15       12.10 o
   5   9   1       71.70       81.78       10.60 o
   6   9   1        1.30       28.58       22.50 <
  -5  10   1      735.50       61.06      105.90 x
  -4  10   1       24.80       42.27       22.50 <
  -3  10   1        1.50        0.46       14.60 <
  -2  10   1      111.30      154.86       10.30 o
  -1  10   1       66.00       44.26        8.40 o
   0  10   1      100.90      121.95        6.30 o
   1  10   1       34.40       53.08        6.90 o
   2  10   1       15.10       25.12        6.20 <
   3  10   1       93.30      107.97        8.30 o
   4  10   1      333.90      243.87       20.20 o
   5  10   1       75.90       92.79       16.30 o
  -4  11   1       -1.80       29.99       13.80 <
  -3  11   1       -8.90        0.49       20.00 <
  -2  11   1       64.60       64.50       16.70 o
  -1  11   1      102.30      131.82       12.40 o
   0  11   1        6.20        1.64        5.60 <
   1  11   1      285.90      266.90       15.50 o
   2  11   1       11.80        7.49        8.30 <
   3  11   1       32.10       26.00       10.20 o
   4  11   1      310.70      250.03       20.10 o
   5  11   1       83.90       67.16       23.50 o
  -2  12   1        8.30       17.29       14.60 <
  -1  12   1        9.70       30.76       15.50 <
   0  12   1       81.10       92.61        8.80 o
   1  12   1      101.00       94.81       13.10 o
   2  12   1      845.70      658.13       32.90 o
   3  12   1      640.80      498.06       21.60 o
   4  12   1       -6.90        5.49       23.20 <
  -2  13   1       12.80       13.72       26.60 <
  -1  13   1       30.50        8.14       22.80 <
   0  13   1       16.10        0.05       30.70 <
   1  13   1      902.60        2.12      184.00 x
   2  13   1      381.00      368.04       23.80 o
   3  13   1        6.20        9.36       23.30 <
  -1  14   1       -8.70        4.43       38.10 <
   0  14   1       30.20        0.48       27.10 <
   1  14   1       -7.80       11.32       10.50 <
  -2 -13   2       49.90       56.34       16.60 o
  -1 -13   2      -12.70        0.05       26.20 <
   0 -13   2       27.40        2.53       29.90 <
   1 -13   2       39.40       36.12       36.00 <
   2 -13   2      -30.80       38.21       40.30 <
  -3 -12   2      171.40      135.04       29.40 o
  -2 -12   2        5.10        0.47       13.10 <
  -1 -12   2       78.30       90.22       14.10 o
   0 -12   2     1085.90      836.95       29.50 o
   1 -12   2      170.90      186.29       24.40 o
   2 -12   2      -17.30       14.27       32.80 <
   3 -12   2       66.90       32.88       40.10 <
  -4 -11   2      103.70      111.19       28.20 o
  -3 -11   2       -0.30        9.33       15.23 <
  -2 -11   2      -13.50        0.14        9.30 <
  -1 -11   2      880.10      793.59       31.80 o
   0 -11   2       79.00       57.74        9.10 o
   1 -11   2      268.90      273.70       11.20 o
   2 -11   2       25.00       17.36       16.40 <
   3 -11   2      145.30      226.64       21.30 o
   4 -11   2       11.00       14.20       18.90 <
  -5 -10   2       -4.30       28.40       29.60 <
  -4 -10   2       78.00       60.87       19.40 o
  -3 -10   2        1.80        5.88       11.90 <
  -2 -10   2      198.30      193.70       11.90 o
  -1 -10   2      489.90      504.61       17.80 o
   0 -10   2        3.70        5.30        7.60 <
   1 -10   2       30.70       18.56        6.00 o
   2 -10   2       -2.20        9.33       14.30 <
   3 -10   2        9.10       32.96       15.40 <
   4 -10   2        7.00        9.57       20.50 <
   5 -10   2       -4.40        0.54       10.60 <
  -5  -9   2        9.70        1.15       13.70 <
  -4  -9   2       41.90       39.68       10.40 o
  -3  -9   2       38.20       35.00        9.80 o
  -2  -9   2      -11.30        2.05        7.20 <
  -1  -9   2      313.50      366.48       11.30 o
   0  -9   2     3989.10     3988.17       71.70 o
   1  -9   2        0.50        2.22        6.79 <
   2  -9   2     2021.60     2181.66       47.70 o
   3  -9   2      508.20      577.18       20.80 o
   4  -9   2       21.10       46.04       28.00 <
   5  -9   2       62.90       63.89       33.70 <
  -6  -8   2      -13.40        0.15       18.80 <
  -5  -8   2      228.70      214.12       17.70 o
  -4  -8   2       10.60       12.15        6.40 <
  -3  -8   2        3.30        0.03        7.10 <
  -2  -8   2     4102.30     3937.53       71.20 o
  -1  -8   2     3281.70     3136.66       59.10 o
   0  -8   2       53.60       46.47        5.30 o
   1  -8   2      248.30      323.66        8.20 o
   2  -8   2     5114.20     5531.63      101.80 o
   3  -8   2      456.60      527.15       17.20 o
   4  -8   2      334.40      365.00       16.90 o
   5  -8   2       61.70       54.32       18.80 o
   6  -8   2       47.40       16.64       32.80 <
  -6  -7   2      123.10      146.23       17.30 o
  -5  -7   2      135.90      146.14       14.00 o
  -4  -7   2      393.20      428.13       11.60 o
  -3  -7   2       -0.90        2.61       10.44 <
  -2  -7   2      157.10      122.47        7.60 o
  -1  -7   2      195.60      196.38        7.50 o
   0  -7   2     2237.70     2033.32       39.10 o
   1  -7   2        2.60        0.24        3.50 <
   2  -7   2      154.60      281.01        9.60 o
   3  -7   2     2745.00     2532.88       62.10 o
   4  -7   2      135.50      156.70       12.20 o
   5  -7   2      754.70      631.21       38.70 o
   6  -7   2      -16.30       11.16       15.10 <
  -6  -6   2       44.60       46.38       16.50 <
  -5  -6   2      352.80      317.32       14.00 o
  -4  -6   2       27.40       47.42        6.20 o
  -3  -6   2     3874.70     3716.76       61.80 o
  -2  -6   2     1572.70     1534.79       29.50 o
  -1  -6   2       81.10      102.41        5.20 o
   0  -6   2     1406.30     1447.80       24.20 o
   1  -6   2    14455.50    14263.78      213.00 o
   2  -6   2        9.00       11.34        3.20 <
   3  -6   2     1867.90     1807.27       37.90 o
   4  -6   2       22.30       37.81        5.10 o
   5  -6   2      178.90      204.42        8.10 o
   6  -6   2       34.20       35.33       13.70 <
  -7  -5   2      -12.80       10.87       14.90 <
  -6  -5   2        2.20        2.99       13.80 <
  -5  -5   2      172.80      213.29        7.20 o
  -4  -5   2       10.00        1.01        4.90 <
  -3  -5   2     2700.00     2511.58       49.40 o
  -2  -5   2     1675.90     1553.62       31.40 o
  -1  -5   2        2.00       37.10        4.10 <
   0  -5   2     4105.20     4151.50       61.10 o
   1  -5   2     6390.70     5457.48      106.50 o
   2  -5   2    11200.00    10907.60      192.20 o
   3  -5   2       -2.20        0.06        3.60 <
   4  -5   2     7502.90     6747.80      133.70 o
   5  -5   2     3153.70     3083.05       62.60 o
   6  -5   2      252.40      292.64       14.10 o
   7  -5   2       17.00        0.08       21.70 <
  -7  -4   2       55.30      116.20       18.30 o
  -6  -4   2      402.40      387.01       19.10 o
  -5  -4   2       45.50       52.10        4.60 o
  -4  -4   2      989.30     1013.44       21.40 o
  -3  -4   2     3861.40     3528.77       69.70 o
  -2  -4   2        9.30        1.82        3.10 o
  -1  -4   2        0.00        2.94        0.01 <
   0  -4   2    14927.70    13342.12      218.40 o
   1  -4   2     7099.10     6903.59      115.30 o
   2  -4   2     6266.20     6370.61      113.00 o
   3  -4   2      343.80      355.50        9.60 o
   4  -4   2    10611.70    10101.62      167.40 o
   5  -4   2     2797.80     2635.26       50.30 o
   6  -4   2      128.30      174.92       13.70 o
   7  -4   2       -2.40       26.55       17.70 <
  -7  -3   2      282.00      294.98       22.30 o
  -6  -3   2      181.50      168.88        9.70 o
  -5  -3   2       20.70       27.88        5.30 o
  -4  -3   2      249.10      213.99        7.30 o
  -3  -3   2     7236.30     6879.55      117.70 o
  -2  -3   2     2757.60     2796.54       59.00 o
  -1  -3   2       33.10       16.46        2.50 o
   0  -3   2    25284.70    26085.45      409.40 o
   1  -3   2     1740.90     1783.05       31.50 o
   2  -3   2     1186.00     1168.11       21.50 o
   3  -3   2        0.40        4.92        4.93 <
   4  -3   2     1891.90     1763.34       39.70 o
   5  -3   2       71.20       76.14        8.20 o
   6  -3   2        6.20        3.51        8.40 <
   7  -3   2       44.70       55.72       12.00 o
  -7  -2   2      225.50      224.20       19.90 o
  -6  -2   2       34.60       28.76        8.00 o
  -5  -2   2      240.60      207.95       10.20 o
  -4  -2   2        6.50        6.19        6.10 <
  -3  -2   2       93.10      101.47        4.80 o
  -2  -2   2      951.90      938.44       27.70 o
  -1  -2   2     9177.70     9579.30      143.70 o
   0  -2   2      175.10      180.38        4.10 o
   1  -2   2      148.20      145.25        4.10 o
   2  -2   2     1705.00     1613.58       36.50 o
   3  -2   2      594.40      589.26       14.00 o
   4  -2   2       30.80       28.45        4.90 o
   5  -2   2       69.90       85.04        7.60 o
   6  -2   2       36.90       59.44        8.30 o
   7  -2   2       -0.20       26.76       10.11 <
  -7  -1   2       44.10       39.98       23.20 <
  -6  -1   2       11.20        5.40        7.90 <
  -5  -1   2       14.40       21.40        6.80 <
  -4  -1   2      163.20      199.88        8.50 o
  -3  -1   2       87.80       65.57        5.30 o
  -2  -1   2     3364.60     3630.43       83.70 o
  -1  -1   2    26481.90    27822.19      556.80 o
   0  -1   2    16836.00    18955.00      305.40 o
   1  -1   2      430.20      406.35        8.10 o
   2  -1   2    10517.80    10260.83      203.00 o
   3  -1   2     5165.40     4890.17       95.90 o
   4  -1   2      229.80      183.05        7.70 o
   5  -1   2       -0.50        1.67        7.64 <
   6  -1   2       22.60       26.40        6.90 o
   7  -1   2      215.80      256.32       20.10 o
  -7   0   2       -0.80       15.01       47.40 <
  -6   0   2        3.20        0.78        7.20 <
  -5   0   2      433.20      458.18       12.70 o
  -4   0   2      444.10      412.21       13.80 o
  -3   0   2      368.90      348.74       11.00 o
  -2   0   2       59.70       62.79        3.80 o
   1   0   2    18623.30    22028.63      300.60 o
   2   0   2       13.40        8.57        2.80 o
   3   0   2     8189.90     7953.52      165.00 o
   4   0   2      382.40      391.74        9.30 o
   5   0   2       30.20       41.82        5.20 o
   6   0   2      479.70      454.55       14.20 o
   7   0   2      125.40      162.86       19.00 o
   8   0   2      -16.60        2.54       17.40 <
  -7   1   2       29.00        0.85       21.20 <
  -6   1   2        3.20        0.44        7.70 <
  -5   1   2      439.60      443.51       13.30 o
  -4   1   2      538.70      453.75       16.50 o
  -3   1   2     1013.80      886.81       24.10 o
  -2   1   2    31145.10    30204.38      598.80 o
   0   1   2     7856.50     8391.56      133.10 o
   1   1   2    14491.10    15872.92      330.00 o
   2   1   2       -2.30       41.14        1.50 <
   3   1   2      483.10      463.95        9.10 o
   4   1   2      757.00      720.90       18.50 o
   5   1   2      344.70      347.18       10.50 o
   6   1   2        7.00        5.94        5.40 <
   7   1   2        2.00        0.21       23.80 <
   8   1   2       23.90        7.08       18.00 <
  -7   2   2       -0.10        7.62        7.65 <
  -6   2   2       59.00       73.53        8.90 o
  -5   2   2      197.10      225.06        9.20 o
  -4   2   2      186.50      179.35        7.50 o
  -3   2   2     1754.50     1797.13       33.50 o
  -2   2   2     2631.20     2741.35       46.00 o
  -1   2   2      200.30      187.17        4.30 o
   0   2   2     8498.50     9030.95      138.20 o
   1   2   2      660.90      688.24       15.00 o
   2   2   2     9373.40    10063.16      188.30 o
   3   2   2    10441.40    10319.50      237.40 o
   4   2   2     4509.50     4363.57      110.40 o
   5   2   2       21.00       25.31        6.70 o
   6   2   2        6.30       14.83        8.10 <
   7   2   2       40.80       47.51       23.50 <
  -7   3   2       19.50       12.33       15.80 <
  -6   3   2       29.50       25.29       10.40 <
  -5   3   2       68.80       87.47        7.70 o
  -4   3   2      314.40      263.21        8.80 o
  -3   3   2     3742.10     3516.80       63.10 o
  -2   3   2      860.10      854.56       17.50 o
  -1   3   2      152.80      105.99        3.50 o
   0   3   2    25537.10    26993.63      359.50 o
   1   3   2       16.60       12.72        2.60 o
   2   3   2       16.30      407.82        2.60 x
   3   3   2     7309.50     7436.93      130.60 o
   4   3   2     3488.60     3411.32       82.60 o
   5   3   2     3685.10     3467.17       83.30 o
   6   3   2       -7.10        0.51        8.60 <
   7   3   2      -10.60       12.18       23.00 <
  -7   4   2      -17.10       29.89       28.00 <
  -6   4   2      273.50      273.45       12.90 o
  -5   4   2      236.00      221.03        7.70 o
  -4   4   2       55.50       70.99        5.10 o
  -3   4   2     1095.80     1136.76       22.20 o
  -2   4   2       67.40       97.35        3.50 o
  -1   4   2     3839.20     3848.33       64.70 o
   0   4   2     3156.50     3212.21       49.70 o
   2   4   2    44214.61    40689.14      860.40 o
   3   4   2     2682.60     2660.75       56.60 o
   4   4   2     2876.90     2774.81       64.30 o
   5   4   2     1895.50     1786.63       46.50 o
   6   4   2       26.30       31.73        9.40 <
   7   4   2       14.90        6.88       17.70 <
  -7   5   2       48.10       98.73       34.60 <
  -6   5   2      469.60      482.86       18.90 o
  -5   5   2       40.80       50.54        6.50 o
  -4   5   2      353.90      277.29       10.60 o
  -3   5   2       25.00       17.16        3.80 o
  -2   5   2     2971.80     2692.23       51.80 o
  -1   5   2      972.90     1011.91       19.50 o
   0   5   2     1784.30     1584.82       30.00 o
   1   5   2    18175.90    16391.79      307.20 o
   2   5   2     1565.80     1710.03       35.50 o
   3   5   2     1935.80     1881.85       56.70 o
   4   5   2      477.90      482.38       16.70 o
   5   5   2       40.50       57.02       12.30 o
   6   5   2       -0.80        0.88       18.60 <
   7   5   2       50.80       27.58       18.70 <
  -6   6   2      253.20      255.59       22.60 o
  -5   6   2       59.90       49.98        6.30 o
  -4   6   2        4.30        1.40        4.50 <
  -3   6   2      222.30      200.56        8.10 o
  -2   6   2      153.30      141.89        6.80 o
  -1   6   2     1787.00     1887.21       29.60 o
   0   6   2      198.20      190.05        6.10 o
   1   6   2      769.60      915.79       15.40 o
   2   6   2     1411.30     1390.85       29.90 o
   3   6   2      647.90      804.74       19.00 o
   4   6   2      124.10      142.67       10.10 o
   5   6   2      219.40      189.32       13.30 o
   6   6   2      222.10      230.89       16.40 o
   7   6   2      -22.40        0.00       20.30 <
  -6   7   2       29.80       13.54       34.90 <
  -5   7   2      104.60       80.37       14.10 o
  -4   7   2      136.00      125.39        9.50 o
  -3   7   2       12.30       12.04        6.00 <
  -2   7   2      161.60      152.92        7.30 o
  -1   7   2      816.50     1155.55       14.40 o
   0   7   2      253.50      294.76        7.60 o
   1   7   2      757.90      720.91       14.90 o
   2   7   2     1384.70     1425.95       27.40 o
   3   7   2      290.00      286.75       10.00 o
   4   7   2      168.70      196.64       12.40 o
   5   7   2       10.50       11.88       13.30 <
   6   7   2       18.00       40.23       24.80 <
   7   7   2       46.10       83.50       25.70 <
  -6   8   2       58.00        0.96       51.70 <
  -5   8   2        5.30       15.89       20.70 <
  -4   8   2      333.00      304.30       14.90 o
  -3   8   2       27.40       22.82        7.30 o
  -2   8   2        6.60        2.45        5.60 <
  -1   8   2        3.40        9.42        5.10 <
   0   8   2       54.20       32.87        7.10 o
   1   8   2     1058.00     1139.55       22.10 o
   2   8   2       25.30       35.72        5.60 o
   3   8   2      199.40      328.86        8.60 o
   4   8   2      845.40     1045.32       26.10 o
   5   8   2      -24.80        6.08       13.90 <
   6   8   2       13.40       29.43       19.70 <
  -5   9   2       -5.20       20.54       19.30 <
  -4   9   2      530.30      576.00       19.50 o
  -3   9   2      242.50      203.37       12.00 o
  -2   9   2      461.00      418.06       14.80 o
  -1   9   2      507.30      514.04       12.90 o
   0   9   2      187.30      193.73        6.60 o
   1   9   2       44.70       44.16        6.30 o
   2   9   2        6.40       23.27        7.00 <
   3   9   2      604.60      676.78       16.60 o
   4   9   2       75.20       89.19       14.00 o
   5   9   2       -5.90        8.75        9.50 <
   6   9   2       -5.90       76.27        5.40 <
  -5  10   2        5.60       53.61       15.50 <
  -4  10   2      135.20      180.64       22.40 o
  -3  10   2       10.90       14.43       13.70 <
  -2  10   2      619.80      676.45       18.50 o
  -1  10   2       -1.30        0.03        7.70 <
   0  10   2      232.60      240.32        8.10 o
   1  10   2      584.30      619.93       14.80 o
   2  10   2      138.20      129.08        8.90 o
   3  10   2        7.80       13.88        7.70 <
   4  10   2       68.30       64.28       13.30 o
   5  10   2       18.60        9.78       13.60 <
   6  10   2      -18.30       11.30       29.90 <
  -4  11   2       -0.30       14.17       15.01 <
  -3  11   2      111.30      100.86       19.90 o
  -2  11   2       11.80        5.80       15.40 <
  -1  11   2      291.10      278.90       20.60 o
   0  11   2       20.70       23.86        5.50 o
   1  11   2      541.10      488.46       22.20 o
   2  11   2      139.00      133.83       11.00 o
   3  11   2       38.90       27.89       10.80 o
   4  11   2        4.00        0.10       13.20 <
   5  11   2       56.60       90.51       21.10 <
  -2  12   2       90.30       75.90       23.00 o
  -1  12   2       28.40       18.93       15.70 <
   0  12   2       -2.40        1.79        6.10 <
   1  12   2       35.70       29.27       10.80 o
   2  12   2      122.00      142.17       14.60 o
   3  12   2       19.90       18.29       10.90 <
   4  12   2       -6.60        3.22       21.70 <
  -2  13   2       20.60       79.49       27.60 <
  -1  13   2      207.50      231.93       43.40 o
   0  13   2      234.50      324.18       25.80 o
   1  13   2       73.60       73.68       19.30 o
   2  13   2       15.80        1.01       14.10 <
   3  13   2       -8.60        2.06       24.10 <
  -1  14   2       12.40       13.20       26.60 <
   0  14   2      -20.80        0.21       33.20 <
   1  14   2       11.60        8.88       15.30 <
   2  14   2        9.80       16.22       12.50 <
  -1 -13   3      -12.60        6.28       30.80 <
   0 -13   3      282.60      238.97       40.80 o
   1 -13   3      336.80      289.07       36.10 o
  -3 -12   3       10.40        0.25       25.00 <
  -2 -12   3       55.10       61.28       22.30 <
  -1 -12   3      347.40      365.15       18.50 o
   0 -12   3      152.90      152.51       12.30 o
   1 -12   3      147.30      250.77       19.40 o
   2 -12   3      359.70      325.57       42.70 o
   3 -12   3      752.90      837.15       61.80 o
  -4 -11   3       64.50       47.79       28.20 <
  -3 -11   3       50.70       70.06       15.40 o
  -2 -11   3       41.20       36.67       13.90 o
  -1 -11   3      645.70      561.83       23.90 o
   0 -11   3      107.90       90.13       11.90 o
   1 -11   3       28.40       35.78        9.00 o
   2 -11   3       44.10       33.00       22.00 <
   3 -11   3      149.50      109.35       38.00 o
   4 -11   3      -14.70        0.48       24.80 <
  -4 -10   3      -10.40        0.20       15.80 <
  -3 -10   3       31.30       51.99       16.00 <
  -2 -10   3      190.10      170.41       12.80 o
  -1 -10   3       -5.90        1.36        8.20 <
   0 -10   3      231.40      205.15       13.80 o
   1 -10   3      199.80      222.83       10.90 o
   2 -10   3        0.90        2.59       24.29 <
   3 -10   3       -8.00        6.99       15.50 <
   4 -10   3       91.40       54.07       34.50 <
  -5  -9   3        6.20        0.07       11.60 <
  -4  -9   3       33.10       53.14       15.70 <
  -3  -9   3       27.90       21.87       10.00 <
  -2  -9   3     2082.70     1954.61       49.80 o
  -1  -9   3      276.00      275.50       10.70 o
   0  -9   3       55.30       42.75        6.70 o
   1  -9   3      357.00      339.24       10.20 o
   2  -9   3      413.50      360.16       20.60 o
   3  -9   3       45.30       72.49       14.50 o
   4  -9   3      146.90      194.18       21.00 o
   5  -9   3      117.10       83.08       34.60 o
  -5  -8   3        4.90       38.09       12.50 <
  -4  -8   3        1.60        0.01        8.80 <
  -3  -8   3      193.00      192.09       10.20 o
  -2  -8   3     7338.80     6876.32      149.20 o
  -1  -8   3      849.50      816.36       19.70 o
   0  -8   3      595.90      593.63       14.00 o
   1  -8   3       36.00       37.77        5.60 o
   2  -8   3       -6.10        0.10        7.40 <
   3  -8   3      261.20      293.47       16.10 o
   4  -8   3      102.50       87.60       19.50 o
   5  -8   3      160.20      115.62       25.10 o
  -6  -7   3        7.60       48.92       10.10 <
  -5  -7   3       27.50       29.14       11.50 <
  -4  -7   3       54.60       63.76        7.10 o
  -3  -7   3     2486.30     2311.95       46.10 o
  -2  -7   3     6994.70     6377.52      133.70 o
  -1  -7   3      100.10       95.03        6.40 o
   0  -7   3      481.20      499.80       11.10 o
   1  -7   3      732.20      685.39       14.80 o
   2  -7   3        0.30        3.29        5.26 <
   3  -7   3      216.60      205.77        8.70 o
   4  -7   3      240.20      221.40       10.10 o
   5  -7   3       37.40       38.06       17.10 <
   6  -7   3        4.00       16.47       18.50 <
  -6  -6   3       38.90       49.84       15.50 <
  -5  -6   3        4.90        4.47        7.30 <
  -4  -6   3      154.20      156.66        7.60 o
  -3  -6   3        8.40       15.29        5.70 <
  -2  -6   3       13.60       16.28        6.00 <
  -1  -6   3     1173.30     1249.66       27.40 o
   0  -6   3      601.80      499.99       12.20 o
   1  -6   3       90.60      122.89        4.80 o
   2  -6   3     1668.50     1496.21       31.60 o
   3  -6   3     1961.80     1917.14       36.90 o
   4  -6   3       96.40      108.15        6.70 o
   5  -6   3        6.10       14.50       14.60 <
   6  -6   3       27.60       57.89       14.90 <
  -6  -5   3       17.50       15.00       13.00 <
  -5  -5   3       34.30       38.61        5.50 o
  -4  -5   3      524.50      472.33       14.90 o
  -3  -5   3       11.80       14.72        4.90 <
  -2  -5   3       34.20       22.71        5.50 o
  -1  -5   3     2058.00     2069.63       35.70 o
   0  -5   3      503.00      541.56        9.30 o
   1  -5   3      101.70       50.19        4.50 o
   2  -5   3      575.90      612.29       12.70 o
   3  -5   3     1660.70     1499.63       30.80 o
   4  -5   3     1345.70     1261.42       26.30 o
   5  -5   3      476.70      480.85       16.20 o
   6  -5   3       74.30       95.30       15.00 o
   7  -5   3      255.50      228.81       30.50 o
  -6  -4   3       36.40       49.60       11.70 o
  -5  -4   3        1.60        1.06        3.50 <
  -4  -4   3       52.60       45.74        5.10 o
  -3  -4   3      339.70      322.49       10.50 o
  -2  -4   3     2591.40     2543.91       49.40 o
  -1  -4   3     1224.10     1138.10       22.30 o
   0  -4   3    35775.30    33708.05      510.00 o
   1  -4   3    20276.80    18653.46      333.40 o
   2  -4   3     2624.20     2651.86       47.00 o
   3  -4   3     1424.90     1301.07       29.00 o
   4  -4   3      196.70      204.05        9.40 o
   5  -4   3        4.10        0.04        6.80 <
   6  -4   3       15.90        0.08       10.70 <
   7  -4   3       42.70       32.31       23.00 <
  -7  -3   3       34.70       97.36       28.30 <
  -6  -3   3       -1.00        1.21       15.00 <
  -5  -3   3      164.80      147.79        8.90 o
  -4  -3   3     1008.00      912.54       21.10 o
  -3  -3   3     3991.30     3790.41       71.30 o
  -2  -3   3       20.00       15.25        3.40 o
  -1  -3   3     8712.70     8008.31      154.80 o
   0  -3   3    13313.00    12921.75      222.20 o
   1  -3   3     2076.10     2322.22       36.00 o
   2  -3   3      363.70      413.26        8.80 o
   3  -3   3      858.20      939.37       17.70 o
   4  -3   3       -1.90        5.47        5.30 <
   5  -3   3       47.90       54.45        7.30 o
   6  -3   3      125.80      121.57       11.00 o
   7  -3   3       24.90       24.96       14.90 <
  -7  -2   3        5.70       49.35       18.80 <
  -6  -2   3       15.70       33.22       10.50 <
  -5  -2   3       68.20       64.23        8.50 o
  -4  -2   3      794.80      749.46       22.40 o
  -3  -2   3       30.20       44.56        3.50 o
  -2  -2   3     5812.00     5746.43      125.50 o
  -1  -2   3     1953.90     2155.32       36.80 o
   0  -2   3     2223.70     2028.60       34.90 o
   1  -2   3    16993.90    16754.36      286.70 o
   2  -2   3     2194.80     2001.11       45.50 o
   3  -2   3      574.00      592.00       12.00 o
   4  -2   3      559.60      593.52       13.00 o
   5  -2   3      663.90      669.61       17.00 o
   6  -2   3       -7.80        0.00        7.50 <
   7  -2   3      -35.60        0.14       24.00 <
  -7  -1   3       -2.70       11.20       16.00 <
  -6  -1   3       99.00       91.17       10.90 o
  -5  -1   3      303.90      299.72       11.40 o
  -4  -1   3       43.30       62.44        6.30 o
  -3  -1   3      407.80      370.66       10.10 o
  -2  -1   3     3230.80     3158.06       66.00 o
  -1  -1   3     5687.60     6322.34      123.30 o
   0  -1   3       10.60        3.22        1.70 o
   1  -1   3     3300.00     3061.62       62.70 o
   2  -1   3     2584.40     2529.11       46.60 o
   3  -1   3     2093.20     1825.67       42.70 o
   4  -1   3       33.20       21.20        5.00 o
   5  -1   3      112.40      121.90        7.60 o
   6  -1   3      347.90      382.92       13.50 o
   7  -1   3      -13.10        0.00       16.40 <
  -7   0   3      -11.20        1.46       23.40 <
  -6   0   3       -2.60        7.83        7.40 <
  -5   0   3      700.90      688.60       19.80 o
  -4   0   3        4.00        0.55        4.70 <
  -3   0   3      412.90      391.37       11.80 o
  -2   0   3      516.60      427.48       10.00 o
  -1   0   3     7899.60     8144.27      161.20 o
   0   0   3    38166.70    40984.59      826.30 o
   1   0   3     5228.60     5425.71      109.90 o
   2   0   3    27551.70    27062.37      486.40 o
   3   0   3    11965.30    11023.00      272.90 o
   4   0   3       73.90       79.75        4.50 o
   5   0   3      772.00      828.62       16.90 o
   6   0   3      115.90      132.44        8.50 o
   7   0   3        5.20        2.20       24.60 <
  -6   1   3       26.30       27.60        7.90 o
  -5   1   3      468.10      486.90       13.90 o
  -4   1   3      156.40      162.57        6.90 o
  -3   1   3     1270.20     1365.46       30.30 o
  -2   1   3     2295.60     2232.83       38.00 o
  -1   1   3    40568.50    43499.48     1011.20 o
   0   1   3      304.60      361.18        6.80 o
   1   1   3     3490.00     3755.04       85.80 o
   2   1   3    31154.40    33054.90      601.10 o
   3   1   3     1409.30     1174.14       24.80 o
   4   1   3     1941.30     1871.75       36.90 o
   5   1   3     1089.30      999.85       29.20 o
   6   1   3      -15.50        0.44        5.80 <
   7   1   3       31.10        1.54       24.00 <
   8   1   3        9.60        3.96       20.20 <
  -6   2   3       66.70       66.61        9.40 o
  -5   2   3      465.30      467.59       15.00 o
  -4   2   3      424.80      442.74       11.70 o
  -3   2   3     2672.90     2318.32       43.60 o
  -2   2   3     2054.40     2021.42       38.30 o
  -1   2   3      982.10      992.89       16.40 o
   0   2   3    50776.40    56341.03     2119.70 o
   1   2   3    20777.00    21192.53      345.90 o
   2   2   3       -2.60       11.11        2.20 <
   3   2   3       38.30       65.29        3.40 o
   4   2   3      467.20      486.06       14.20 o
   5   2   3       13.40       22.47        7.40 <
   6   2   3       12.70       21.23        8.80 <
   7   2   3       -7.40        0.35       24.30 <
  -6   3   3        4.00        0.49        7.70 <
  -5   3   3       24.50       30.62        7.00 o
  -4   3   3      152.60      162.51        5.30 o
  -3   3   3      106.40      141.71        4.70 o
  -2   3   3     1722.60     1432.12       27.10 o
  -1   3   3      870.70      846.57       15.00 o
   0   3   3     1679.40     1662.36       27.80 o
   1   3   3    12130.10    13397.96      235.40 o
   2   3   3     5465.30     4926.35      106.70 o
   3   3   3      851.70      880.43       21.20 o
   4   3   3     1852.80     1834.63       44.00 o
   5   3   3     2687.80     2548.50       58.30 o
   6   3   3      337.00      352.41       15.60 o
   7   3   3       25.50       24.41       25.50 <
  -6   4   3      134.40      115.83       13.70 o
  -5   4   3       30.00       30.52        7.10 o
  -4   4   3      360.10      372.08       10.30 o
  -3   4   3      556.20      432.90       12.50 o
  -2   4   3      868.80      959.51       14.80 o
  -1   4   3      185.40      148.78        4.60 o
   0   4   3      736.30      773.94       12.80 o
   1   4   3     2712.80     2604.93       48.90 o
   2   4   3       31.00       44.67        3.50 o
   3   4   3       75.80      125.24        6.20 o
   4   4   3     5683.70     5660.14      139.50 o
   5   4   3     8009.00     7570.12      185.20 o
   6   4   3       -1.10        0.78        9.30 <
   7   4   3       -3.60       32.73       25.90 <
  -6   5   3      418.10      472.06       26.20 o
  -5   5   3       20.80       19.44        7.60 <
  -4   5   3      216.60      225.54        7.90 o
  -3   5   3     2055.40     1899.69       35.80 o
  -2   5   3      985.30      838.47       15.50 o
  -1   5   3      778.00      817.60       13.80 o
   0   5   3      568.90      640.70       10.50 o
   1   5   3     1588.50     1794.92       26.30 o
   2   5   3     1032.60     1154.17       20.00 o
   3   5   3        6.70      439.59        2.20 x
   4   5   3     4933.00     4905.23      101.80 o
   5   5   3      907.00      903.31       25.50 o
   6   5   3      273.80      218.62       16.70 o
   7   5   3       52.70       35.96       24.00 <
  -6   6   3      150.80      130.36       27.00 o
  -5   6   3       56.90       47.79        7.10 o
  -4   6   3      374.70      414.42       10.80 o
  -3   6   3     1791.00     1747.04       30.20 o
  -2   6   3       93.40       94.97        5.50 o
  -1   6   3        4.40        0.14        2.80 <
   0   6   3      121.80      117.90        5.30 o
   1   6   3      697.40      648.48       15.70 o
   2   6   3      529.90      450.80       14.40 o
   3   6   3      137.80      146.92        5.80 o
   4   6   3      123.00      172.51       10.10 o
   5   6   3        5.40        6.63       11.80 <
   6   6   3        7.70        3.77       13.70 <
   7   6   3       11.50        2.24       29.30 <
  -6   7   3      -21.50        3.09       34.10 <
  -5   7   3      115.10       90.67       16.70 o
  -4   7   3        6.90       16.70        6.90 <
  -3   7   3      320.80      295.30       11.40 o
  -2   7   3      174.40      224.14        7.90 o
  -1   7   3       46.30       47.57        3.60 o
   0   7   3      680.30      657.89       13.20 o
   1   7   3       40.40       42.14        5.10 o
   2   7   3      384.90      358.46       10.30 o
   3   7   3      113.00      103.55        6.60 o
   4   7   3       56.30       91.69        9.40 o
   5   7   3        5.90        0.29       13.70 <
   6   7   3        7.80        0.04       15.50 <
   7   7   3       71.80       78.57       32.80 <
  -6   8   3      -28.60        1.70       37.40 <
  -5   8   3       -3.10        1.60       17.60 <
  -4   8   3       72.10       83.73        9.20 o
  -3   8   3       21.90       26.47        7.30 o
  -2   8   3      609.70      553.19       16.20 o
  -1   8   3     4084.30     3647.59       65.40 o
   0   8   3     4710.90     4643.09       73.40 o
   1   8   3        3.90        5.41        5.60 <
   2   8   3     1205.90     1201.39       23.60 o
   3   8   3       17.10       17.43        6.10 <
   4   8   3       -0.10        4.23        6.83 <
   5   8   3       -8.50        4.16       12.20 <
   6   8   3       25.50       38.13       20.00 <
  -5   9   3       -5.70       22.23       32.50 <
  -4   9   3      384.70      380.37       17.20 o
  -3   9   3       32.50       51.00        8.80 o
  -2   9   3      580.10      579.37       15.70 o
  -1   9   3     9656.30     9060.39      156.80 o
   0   9   3     4744.10     4768.52       88.50 o
   1   9   3       52.90       49.53        6.90 o
   2   9   3      263.10      364.64        9.80 o
   3   9   3      924.70     1053.45       20.90 o
   4   9   3       14.00       25.38       12.70 <
   5   9   3      139.50        5.81      136.20 <
   6   9   3       16.40       21.51       19.20 <
  -5  10   3     -114.00       54.65       39.30 <
  -4  10   3       25.10       19.05       22.80 <
  -3  10   3      138.20      158.16       12.10 o
  -2  10   3      451.70      504.07       15.30 o
  -1  10   3     2468.90     2395.13       60.70 o
   0  10   3       71.60       74.74        5.70 o
   1  10   3     1037.70     1137.43       24.80 o
   2  10   3       69.00       75.81       10.20 o
   3  10   3      207.10      195.03       12.90 o
   4  10   3       29.10       34.36       13.80 <
   5  10   3       15.40        2.44       11.60 <
   6  10   3       -0.50       69.61        6.08 <
  -4  11   3       13.60        2.48       25.30 <
  -3  11   3      -10.80        4.50       21.60 <
  -2  11   3       25.70       36.81       19.00 <
  -1  11   3      231.00      193.79       20.00 o
   0  11   3       18.30       15.96        5.90 o
   1  11   3      182.70      179.62       10.10 o
   2  11   3        7.30       10.43        9.80 <
   3  11   3       -5.00        2.15        8.70 <
   4  11   3       87.70       97.86       16.20 o
   5  11   3       21.40       33.45       19.70 <
  -2  12   3      110.70      130.29       23.50 o
  -1  12   3       37.90       26.64       19.60 <
   0  12   3      309.10      282.77       14.30 o
   1  12   3      184.90      163.16       10.80 o
   2  12   3      623.30      525.81       21.50 o
   3  12   3       13.10        7.94       11.70 <
   4  12   3      -14.00        1.33       22.10 <
  -2  13   3        7.90        8.40       27.30 <
  -1  13   3       72.60       48.75       26.00 <
   0  13   3      -47.60        0.26       16.80 <
   1  13   3      455.00      428.54       30.20 o
   2  13   3      343.10      266.16       22.50 o
   3  13   3       44.80       42.32       18.70 <
   0  14   3      -11.90        7.78       35.60 <
   1  14   3      139.90      132.87       34.70 o
   2  14   3        4.40        0.67       18.80 <
  -2 -12   4       -4.70        0.01       22.60 <
  -1 -12   4      189.00      146.27       17.00 o
   0 -12   4      394.30      315.13       40.90 o
   1 -12   4       10.00       13.01       23.50 <
   2 -12   4      -17.70        0.15       27.10 <
  -3 -11   4      -38.10        4.18       27.30 <
  -2 -11   4      492.30      464.43       27.60 o
  -1 -11   4      677.40      559.45       25.50 o
   0 -11   4       26.10       17.58       11.90 <
   1 -11   4        4.30        6.15        9.90 <
   2 -11   4      133.70      117.39       24.50 o
   3 -11   4       73.20       41.90       37.80 <
  -3 -10   4        1.40       18.05       17.20 <
  -2 -10   4       90.50       97.47       14.30 o
  -1 -10   4       18.30       17.53       10.70 <
   0 -10   4      147.20      139.61       11.00 o
   1 -10   4       37.20       47.31        9.30 o
   2 -10   4       69.40       41.36       20.30 o
   3 -10   4      103.20      116.13       17.70 o
   4 -10   4      -13.90        0.00       31.70 <
  -4  -9   4       37.10        4.04       18.30 <
  -3  -9   4      251.50      278.97       13.00 o
  -2  -9   4      -15.80        0.09       10.00 <
  -1  -9   4       22.40       33.42        8.30 <
   0  -9   4       23.90       22.44        7.20 o
   1  -9   4      776.30      780.80       21.50 o
   2  -9   4      662.50      720.03       24.40 o
   3  -9   4        9.20       15.90       16.00 <
   4  -9   4       15.80       20.61       17.90 <
   5  -9   4       31.90        0.03       27.20 <
  -5  -8   4      -19.20        0.90       25.50 <
  -4  -8   4       -3.20        0.78       10.30 <
  -3  -8   4      264.10      317.71       13.80 o
  -2  -8   4     1125.60     1141.69       27.40 o
  -1  -8   4     1298.60     1232.19       27.20 o
   0  -8   4        6.60        2.68        5.30 <
   1  -8   4     3007.70     3528.44       49.80 o
   2  -8   4      372.40      520.67       10.90 o
   3  -8   4      143.10      149.43        9.00 o
   4  -8   4      328.40      322.69       25.90 o
   5  -8   4       13.30        1.85       31.20 <
   6  -8   4       -2.30        0.59       26.20 <
  -5  -7   4        1.80       15.16        9.20 <
  -4  -7   4        4.70        0.02        7.70 <
  -3  -7   4     1079.40     1023.23       28.70 o
  -2  -7   4     2264.10     2191.61       53.40 o
  -1  -7   4      728.70      683.84       17.00 o
   0  -7   4       23.90       71.42        5.40 o
   1  -7   4     1257.40     1622.48       21.20 o
   2  -7   4       10.00       16.75        4.50 <
   3  -7   4      593.90      614.66       15.90 o
   4  -7   4      608.60      562.26       20.10 o
   5  -7   4       50.10       37.73       16.70 o
   6  -7   4       39.50        0.00       20.00 <
  -5  -6   4       25.30       24.01        9.70 <
  -4  -6   4       63.90       62.37        7.20 o
  -3  -6   4      314.50      292.13       12.30 o
  -2  -6   4       -7.30        0.01        6.30 <
  -1  -6   4     2482.90     2528.76       46.00 o
   0  -6   4     2066.90     2139.74       34.10 o
   1  -6   4      188.50      148.56        6.60 o
   2  -6   4        2.50        3.63        4.50 <
   3  -6   4      197.90      228.85        8.40 o
   4  -6   4       47.30       51.19        7.10 o
   5  -6   4       -5.20        0.20       17.40 <
   6  -6   4      -31.70       14.72       16.00 <
  -6  -5   4       -2.00        1.03       12.70 <
  -5  -5   4       -3.00        1.06        6.10 <
  -4  -5   4        1.20        1.55        5.60 <
  -3  -5   4      226.20      184.28        9.50 o
  -2  -5   4       16.40       13.34        5.20 o
  -1  -5   4      124.00      149.53        6.00 o
   0  -5   4      383.80      453.75        8.30 o
   1  -5   4     2888.00     2749.55       49.10 o
   2  -5   4     2032.90     1991.63       36.70 o
   3  -5   4     3295.80     3119.31       59.60 o
   4  -5   4     4342.40     4130.18       82.70 o
   5  -5   4      128.00      157.10        8.40 o
   6  -5   4       47.70       33.10       15.70 o
   7  -5   4        7.90       46.71       24.90 <
  -6  -4   4        2.60        6.11       12.40 <
  -5  -4   4       38.90       59.15        7.00 o
  -4  -4   4      439.30      453.03       12.40 o
  -3  -4   4      292.10      296.02        8.60 o
  -2  -4   4        2.00        5.73        4.30 <
  -1  -4   4      985.50      816.47       19.40 o
   0  -4   4    14111.80    12617.76      217.30 o
   1  -4   4       68.10      101.95        4.00 o
   2  -4   4      141.00      144.13        5.70 o
   3  -4   4    15749.00    16153.72      259.20 o
   4  -4   4    10868.00    10610.08      191.30 o
   5  -4   4      139.70      148.22        8.50 o
   6  -4   4       27.80       38.91       10.80 <
   7  -4   4       66.50       41.20       23.90 <
  -6  -3   4       -4.80        0.63       10.50 <
  -5  -3   4       92.60      108.05        8.20 o
  -4  -3   4      723.10      761.71       15.20 o
  -3  -3   4        6.70        1.82        4.90 <
  -2  -3   4      122.90      106.77        5.20 o
  -1  -3   4      218.20      279.20        6.50 o
   0  -3   4       61.10       69.86        3.70 o
   1  -3   4     4603.80     4549.41       80.80 o
   2  -3   4      132.50      128.87        5.10 o
   3  -3   4     8268.10     8658.79      139.20 o
   4  -3   4      687.00      704.59       14.60 o
   5  -3   4      649.90      630.55       16.40 o
   6  -3   4      159.70      151.22       11.30 o
   7  -3   4       -9.20        1.94       14.20 <
  -7  -2   4       18.00       60.12       20.60 <
  -6  -2   4       23.10       35.29        7.50 o
  -5  -2   4       93.80      103.86        8.30 o
  -4  -2   4      466.80      458.20       16.40 o
  -3  -2   4       47.80       61.80        4.20 o
  -2  -2   4      482.80      451.45       13.20 o
  -1  -2   4     1610.90     1522.48       30.20 o
   0  -2   4     1764.90     1880.85       32.00 o
   1  -2   4      353.30      427.27        7.70 o
   2  -2   4     1212.50     1230.57       23.40 o
   3  -2   4       17.70        3.31        4.10 o
   4  -2   4      116.20      129.72        6.90 o
   5  -2   4      529.40      455.95       14.80 o
   6  -2   4       -3.80        0.32        7.30 <
   7  -2   4       38.60       40.47       27.50 <
  -7  -1   4        6.70        2.25       26.40 <
  -6  -1   4      113.70      113.67        9.00 o
  -5  -1   4       27.90       37.72        6.60 o
  -4  -1   4      126.60      130.40        7.30 o
  -3  -1   4       74.00       84.91        3.30 o
  -2  -1   4      124.70       85.72        4.10 o
  -1  -1   4     5665.70     5655.83      102.90 o
   0  -1   4       92.50      114.13        3.10 o
   1  -1   4     1610.10     1430.89       31.60 o
   2  -1   4      605.30      529.76       11.20 o
   3  -1   4       12.70        3.60        4.10 o
   4  -1   4        8.90       48.64        5.00 <
   5  -1   4       39.50       54.40        6.00 o
   6  -1   4      996.70     1050.03       22.70 o
   7  -1   4       23.00       41.51       11.30 <
  -7   0   4      -25.30        0.86       21.70 <
  -6   0   4       12.30       16.51       11.00 <
  -5   0   4       20.70       34.36        6.20 o
  -4   0   4       11.90       10.56        4.60 <
  -3   0   4      281.70      258.49        8.60 o
  -2   0   4    27370.00    27173.88      611.10 o
  -1   0   4    13764.80    13927.19      292.90 o
   0   0   4    18486.80    20141.80      386.70 o
   1   0   4     9889.50    10006.52      167.00 o
   2   0   4     3279.40     3257.96       61.10 o
   3   0   4     2642.70     2618.10       47.60 o
   4   0   4      986.50      870.06       24.10 o
   5   0   4      232.90      307.43        8.40 o
   6   0   4      404.10      498.79       13.70 o
   7   0   4        4.70        1.38       11.90 <
  -7   1   4      -14.20        9.51       17.20 <
  -6   1   4       46.90       56.48       10.50 o
  -5   1   4      815.30      728.59       20.50 o
  -4   1   4        8.50        2.36        4.50 <
  -3   1   4     2074.00     1963.32       46.00 o
  -2   1   4    42155.10    41149.34      953.80 o
  -1   1   4    14309.30    13875.09      275.30 o
   0   1   4      233.60      155.46        7.60 o
   1   1   4      616.90      844.97       15.00 o
   2   1   4      359.40      225.85        9.50 o
   3   1   4     1391.90     1358.84       26.90 o
   4   1   4      198.90      194.36        8.50 o
   5   1   4       39.20       64.43        5.80 o
   6   1   4      154.40      174.86       12.80 o
   7   1   4       23.80       26.97       12.60 <
  -7   2   4       39.00        0.75       25.10 <
  -6   2   4      206.10      244.69       13.80 o
  -5   2   4       86.30       71.94        6.50 o
  -4   2   4      401.50      401.58       12.00 o
  -3   2   4     1618.70     1506.89       29.50 o
  -2   2   4    15263.50    15161.17      242.70 o
  -1   2   4     4042.10     3944.17       67.10 o
   0   2   4    16220.50    16026.73      269.10 o
   1   2   4      201.80      281.61        6.30 o
   2   2   4     2857.40     3071.40       56.50 o
   3   2   4     8244.20     8579.91      168.40 o
   4   2   4        2.10        2.01        3.60 <
   5   2   4      780.60      866.39       23.30 o
   6   2   4       82.40       70.22       11.70 o
   7   2   4       67.60       58.98       16.20 o
  -6   3   4        2.40       18.85       12.20 <
  -5   3   4       13.90       12.14        6.30 <
  -4   3   4       13.40       22.80        4.20 o
  -3   3   4        8.70        2.94        2.50 o
  -2   3   4     1272.70     1304.33       21.80 o
  -1   3   4      826.10      781.23       13.20 o
   0   3   4      661.90      801.61       12.40 o
   1   3   4      878.10      883.20       16.00 o
   2   3   4       20.10       18.70        4.30 o
   3   3   4     3777.20     3885.29       72.60 o
   4   3   4     2546.90     2645.76       54.70 o
   5   3   4       38.20       64.94        7.90 o
   6   3   4      342.70      350.19       16.70 o
   7   3   4      217.70      178.39       19.00 o
  -6   4   4        5.60       41.66       15.90 <
  -5   4   4        1.60        6.54        6.30 <
  -4   4   4       53.00       55.09        3.80 o
  -3   4   4     1108.30     1210.53       20.50 o
  -2   4   4     1397.80     1306.94       23.30 o
  -1   4   4     5774.10     5735.69       98.70 o
   0   4   4    16605.60    16535.83      253.60 o
   1   4   4    15957.40    15613.70      265.60 o
   2   4   4     2539.70     2735.66       51.20 o
   3   4   4        4.80        2.90        2.40 <
   4   4   4     1260.60     1215.72       31.70 o
   5   4   4        0.70       11.26       13.89 <
   6   4   4       47.40       67.52        9.70 o
   7   4   4       28.10       29.80       25.70 <
  -6   5   4       31.70       41.75       19.00 <
  -5   5   4        9.40       15.05        6.90 <
  -4   5   4       36.00       39.46        4.50 o
  -3   5   4      665.40      597.92       14.00 o
  -2   5   4      757.90      719.10       12.60 o
  -1   5   4       53.90       43.78        3.20 o
   0   5   4    14581.50    13588.67      202.80 o
   1   5   4     3691.20     3110.39       56.40 o
   2   5   4     1805.40     1708.90       35.40 o
   3   5   4     1220.20     1293.51       24.40 o
   4   5   4      232.40      208.51       12.20 o
   5   5   4        4.30        6.14        7.80 <
   6   5   4       12.50       12.09        9.90 <
   7   5   4       32.10       22.22       29.40 <
  -6   6   4       77.40       43.39       25.70 o
  -5   6   4       -1.60        0.54        7.20 <
  -4   6   4       47.70       41.70        5.20 o
  -3   6   4      310.30      292.98        8.50 o
  -2   6   4      378.10      342.79        8.70 o
  -1   6   4       78.40       60.49        4.60 o
   0   6   4     1865.20     1670.68       33.10 o
   1   6   4      314.00      286.41        7.30 o
   2   6   4      198.00      242.51        7.50 o
   3   6   4       33.30       24.95        4.30 o
   4   6   4      538.90      484.78       17.10 o
   5   6   4      554.40      566.60       20.80 o
   6   6   4       23.50       11.61       14.80 <
   7   6   4       -3.30        8.81       17.40 <
  -6   7   4       22.80        8.38       38.40 <
  -5   7   4       -0.80        2.15       24.15 <
  -4   7   4       91.40       91.90        5.70 o
  -3   7   4       67.50       72.37        6.90 o
  -2   7   4      226.10      155.69        7.10 o
  -1   7   4      136.00      162.79        5.40 o
   0   7   4      254.90      244.62        7.50 o
   1   7   4     1844.10     1872.95       36.00 o
   2   7   4      349.30      395.38       10.70 o
   3   7   4       95.70      120.20        6.80 o
   4   7   4       85.90      119.78       11.10 o
   5   7   4      466.60      361.99       24.30 o
   6   7   4       80.90      113.11       18.20 o
   7   7   4       15.50       40.18       32.80 <
  -5   8   4       49.00       59.87       17.40 <
  -4   8   4       17.60        3.63        8.80 <
  -3   8   4      169.60      177.10        9.20 o
  -2   8   4      116.30      117.02        8.40 o
  -1   8   4       98.90       90.03        5.30 o
   0   8   4     1102.10     1142.45       21.20 o
   1   8   4      476.30      523.40       10.80 o
   2   8   4        1.60        1.35        5.20 <
   3   8   4     1552.40     1975.62       33.90 o
   4   8   4      208.20      258.17       16.40 o
   5   8   4       30.80       10.92       17.40 <
   6   8   4      387.40      298.77       39.30 o
  -5   9   4       11.90       14.88       28.00 <
  -4   9   4       73.90       53.83       17.30 o
  -3   9   4        9.20        8.92        8.40 <
  -2   9   4        5.10        0.27        7.80 <
  -1   9   4     1447.80     1279.73       31.50 o
   0   9   4     1574.40     1537.43       30.70 o
   1   9   4      632.00      698.41       14.20 o
   2   9   4     2459.70     2914.08       47.20 o
   3   9   4      602.10      732.91       15.90 o
   4   9   4        1.30        1.37       21.50 <
   5   9   4      153.20      111.69       28.40 o
   6   9   4       -7.50       12.19       17.60 <
  -4  10   4       68.40      114.44       17.60 o
  -3  10   4      116.40      151.42       11.60 o
  -2  10   4        2.90        0.17        7.90 <
  -1  10   4      122.50      165.81        4.80 o
   0  10   4     1631.90     1565.60       34.80 o
   1  10   4       39.20       58.70        7.30 o
   2  10   4       72.70       83.80        9.70 o
   3  10   4       60.20       71.25       10.90 o
   4  10   4      237.90      171.11       10.60 o
   5  10   4        6.40       36.44       12.00 <
   6  10   4      -48.60        1.46       21.70 <
  -4  11   4      -10.10        1.50       39.70 <
  -3  11   4       18.30       34.66       17.90 <
  -2  11   4       66.40       57.90       14.70 o
  -1  11   4       -4.20        7.01       12.60 <
   0  11   4        2.90        0.01        5.70 <
   1  11   4      421.70      420.48       14.70 o
   2  11   4       -7.40        0.85       12.60 <
   3  11   4       25.70       12.61       10.00 <
   4  11   4        7.70        8.78       11.30 <
   5  11   4       -3.50        3.59       31.40 <
  -3  12   4       -4.10        6.40       30.30 <
  -2  12   4      116.60      114.75       20.70 o
  -1  12   4       99.50      127.37       18.50 o
   0  12   4       21.20       22.70        8.90 <
   1  12   4        5.70        7.51       11.70 <
   2  12   4        0.60        0.47       15.65 <
   3  12   4      189.60      195.84       15.30 o
   4  12   4       24.00       19.55       32.90 <
  -2  13   4      -11.50       48.50       24.10 <
  -1  13   4       11.00       17.79       22.00 <
   0  13   4       -3.10       31.99       18.10 <
   1  13   4       -7.70       30.17       21.00 <
   2  13   4       49.60       36.84       16.10 o
   3  13   4       -3.50       10.02       19.80 <
   0  14   4        8.00        2.71       35.70 <
   1  14   4      -41.30       11.62       32.20 <
  -1 -12   5      183.10      188.83       27.10 o
   0 -12   5       -6.90        8.77       32.70 <
   1 -12   5      135.40      145.57       34.20 o
   2 -12   5      867.50      912.03      101.20 o
  -3 -11   5       -2.60       25.64       27.50 <
  -2 -11   5       11.20        3.81       24.70 <
  -1 -11   5        4.40        1.27       15.90 <
   0 -11   5       49.40       31.20       14.60 o
   1 -11   5      117.40      124.47       12.10 o
   2 -11   5      837.20      496.13       56.40 o
   3 -11   5      139.80      115.65       44.30 o
  -4 -10   5       -9.10        5.80       30.20 <
  -3 -10   5       11.70        6.10       27.70 <
  -2 -10   5        6.40       24.44       15.70 <
  -1 -10   5       67.70       58.28       13.40 o
   0 -10   5      227.50      270.76       16.20 o
   1 -10   5        4.50        0.68        8.80 <
   2 -10   5        3.90        7.54       20.10 <
   3 -10   5       26.70       31.70       23.30 <
   4 -10   5       68.60       73.66       35.90 <
  -4  -9   5      -34.50        8.77       29.60 <
  -3  -9   5      113.20      136.21       18.60 o
  -2  -9   5      379.70      380.63       19.90 o
  -1  -9   5        4.70        3.91       11.80 <
   0  -9   5       59.10       61.71        7.90 o
   1  -9   5       16.10       27.29        7.20 <
   2  -9   5       -9.60        6.92        8.90 <
   3  -9   5       -0.30       15.35       17.86 <
   4  -9   5       53.80       80.56       23.90 <
   5  -9   5      274.20      238.52       39.20 o
  -5  -8   5      -24.00        0.03       32.70 <
  -4  -8   5       16.90        8.69       15.30 <
  -3  -8   5     1183.90     1177.90       32.00 o
  -2  -8   5       17.70       34.91        7.90 <
  -1  -8   5      929.70      893.85       24.40 o
   0  -8   5      317.40      386.26        9.60 o
   1  -8   5       -4.30       19.73        5.60 <
   2  -8   5      638.40      658.26       17.00 o
   3  -8   5      733.40      790.83       30.10 o
   4  -8   5      188.20      159.93       23.80 o
   5  -8   5      133.60      162.83       33.20 o
  -5  -7   5      -12.50        0.25       27.40 <
  -4  -7   5      135.20      178.47       10.40 o
  -3  -7   5     1232.10     1136.81       29.80 o
  -2  -7   5      483.90      489.83       15.10 o
  -1  -7   5        6.30       21.40        6.80 <
   0  -7   5      750.00      713.45       14.90 o
   1  -7   5      628.10      559.29       12.90 o
   2  -7   5       51.70       47.86        6.30 o
   3  -7   5       28.40       37.09        6.90 o
   4  -7   5      103.90       79.84       14.60 o
   5  -7   5      103.80      147.16       21.40 o
   6  -7   5       32.10       85.11       20.80 <
  -5  -6   5        8.40       31.48       11.50 <
  -4  -6   5      246.80      258.34       10.60 o
  -3  -6   5     2072.20     1840.77       45.10 o
  -2  -6   5      868.20      894.65       20.60 o
  -1  -6   5      432.60      524.70       12.60 o
   0  -6   5        8.90        0.26        3.90 <
   1  -6   5        5.90       18.02        5.00 <
   2  -6   5     4386.00     4229.43       77.60 o
   3  -6   5      282.30      301.87       10.40 o
   4  -6   5      474.70      495.87       15.20 o
   5  -6   5       20.40       23.22       12.20 <
   6  -6   5      237.00      204.79       21.90 o
  -6  -5   5      -35.40        0.84       31.00 <
  -5  -5   5       11.20       18.98       11.50 <
  -4  -5   5      118.70      116.06        8.00 o
  -3  -5   5       37.80       83.87        7.80 o
  -2  -5   5        2.40        5.34        5.20 <
  -1  -5   5      299.50      284.66        9.10 o
   0  -5   5      954.80      772.09       17.20 o
   1  -5   5      570.90      552.96       12.70 o
   2  -5   5      530.80      553.05       12.00 o
   3  -5   5      708.00      747.65       17.60 o
   4  -5   5      635.90      636.34       21.40 o
   5  -5   5      648.60      654.22       20.00 o
   6  -5   5      262.20      238.27       22.40 o
  -6  -4   5       20.00        1.58       31.00 <
  -5  -4   5       25.10       24.97       10.30 <
  -4  -4   5      683.30      688.76       14.90 o
  -3  -4   5      491.70      490.88       13.30 o
  -2  -4   5      848.50      799.38       18.30 o
  -1  -4   5     3011.20     2770.14       54.40 o
   0  -4   5     2433.70     2143.02       42.50 o
   1  -4   5     3224.50     3199.86       55.70 o
   2  -4   5      536.40      537.18       11.60 o
   3  -4   5      431.80      418.59       11.90 o
   4  -4   5      486.30      518.84       12.90 o
   5  -4   5       95.30      129.20        8.70 o
   6  -4   5      305.20      283.65       18.90 o
  -6  -3   5        8.50        7.80       29.80 <
  -5  -3   5      225.80      238.33       12.70 o
  -4  -3   5      533.00      502.57       11.60 o
  -3  -3   5       36.10       33.68        5.30 o
  -2  -3   5      275.50      218.32        7.80 o
  -1  -3   5     5414.80     4871.11       99.80 o
   0  -3   5     1652.50     1457.58       29.90 o
   1  -3   5       44.20       31.42        4.10 o
   2  -3   5      250.90      285.49        7.10 o
   3  -3   5       27.10       32.67        5.10 o
   4  -3   5      150.50      175.46        7.80 o
   5  -3   5       -0.10        0.23        4.68 <
   6  -3   5       45.60       41.56       10.20 o
  -6  -2   5       -7.60        3.33       22.10 <
  -5  -2   5       84.70       94.06        9.50 o
  -4  -2   5      198.00      185.28       12.90 o
  -3  -2   5      416.80      395.22       10.40 o
  -2  -2   5      814.70      801.58       16.40 o
  -1  -2   5     3600.60     3626.72       65.60 o
   0  -2   5     4072.60     3784.38       72.20 o
   1  -2   5       20.90        2.69        3.40 o
   2  -2   5     3110.10     3174.07       51.40 o
   3  -2   5      789.40      825.48       15.00 o
   4  -2   5     1438.20     1470.28       30.80 o
   5  -2   5       11.90       15.84        6.30 <
   6  -2   5       28.40       54.27        9.30 o
   7  -2   5       -1.70       44.33       18.40 <
  -6  -1   5       -5.20        1.66       21.40 <
  -5  -1   5       45.10       27.99        7.20 o
  -4  -1   5       39.20       44.51        8.50 o
  -3  -1   5      284.70      248.70        7.20 o
  -2  -1   5     1455.10     1603.11       23.30 o
  -1  -1   5       87.10       62.32        4.30 o
   0  -1   5      958.80      966.47       16.70 o
   1  -1   5      738.30      732.43       13.50 o
   2  -1   5       10.10        7.08        4.10 <
   3  -1   5      608.60      658.87       14.00 o
   4  -1   5      563.10      614.92       13.30 o
   5  -1   5      364.00      385.20       11.70 o
   6  -1   5       11.40        2.70        7.00 <
   7  -1   5       44.40       64.01       17.50 <
  -6   0   5       59.40       91.59       16.80 o
  -5   0   5        3.70        0.92        5.30 <
  -4   0   5      353.90      331.95       16.40 o
  -3   0   5      405.40      415.70       11.60 o
  -2   0   5     3057.10     3269.90       55.10 o
  -1   0   5     6809.70     6559.45      125.10 o
   0   0   5     3840.40     4015.66       73.50 o
   1   0   5     3317.40     3140.10       58.90 o
   2   0   5    17100.80    15702.53      301.50 o
   3   0   5       64.30       52.32        5.60 o
   4   0   5      321.70      324.72       11.10 o
   5   0   5      372.20      331.49       10.10 o
   6   0   5       74.40       79.49        9.30 o
   7   0   5       -5.40       12.57       13.50 <
  -6   1   5       -1.50        2.81       16.70 <
  -5   1   5       -1.80       10.78        9.00 <
  -4   1   5        2.50        9.98        7.00 <
  -3   1   5     1075.00     1202.09       29.60 o
  -2   1   5    16767.90    16538.26      319.40 o
  -1   1   5     4490.00     6518.53       81.60 o
   0   1   5     7495.40     7330.97      132.30 o
   1   1   5    50570.11    49334.17      896.90 o
   2   1   5    10329.60     9384.53      168.80 o
   3   1   5     1586.80     1659.54       25.40 o
   4   1   5     1242.70     1329.99       25.70 o
   5   1   5      182.70      183.51        9.20 o
   6   1   5        3.20       19.42       10.90 <
   7   1   5       -3.70       22.03       16.80 <
  -6   2   5      173.50      212.91       19.00 o
  -5   2   5      285.40      325.28       14.50 o
  -4   2   5       86.80       91.81        8.90 o
  -3   2   5     1322.30     1225.17       34.50 o
  -2   2   5     3323.00     3365.64       52.10 o
  -1   2   5    30787.80    30404.84      636.70 o
   0   2   5      186.30      168.12        4.80 o
   1   2   5     2104.40     2120.20       37.30 o
   2   2   5      281.10      293.82        8.90 o
   3   2   5     5496.30     5456.42       98.20 o
   4   2   5       69.20       73.75        5.40 o
   5   2   5       83.30       79.13        6.10 o
   6   2   5      116.40      180.06       11.70 o
   7   2   5       -6.60        1.58       14.70 <
  -6   3   5       -9.00       22.26       13.30 <
  -5   3   5        0.10        3.97        5.88 <
  -4   3   5       83.30       90.78        8.60 o
  -3   3   5      476.90      408.78       12.00 o
  -2   3   5      496.00      533.59        9.50 o
  -1   3   5        6.00        0.69        2.10 <
   0   3   5    18015.80    17963.89      295.60 o
   1   3   5        0.90        6.26        7.21 <
   2   3   5      406.00      400.06       10.50 o
   3   3   5      107.70      116.97        6.00 o
   4   3   5        6.00        1.47        4.50 <
   5   3   5      239.00      242.02       11.70 o
   6   3   5      102.70      103.79       12.80 o
   7   3   5      -34.70        2.27       16.80 <
  -6   4   5       21.90       25.20       24.80 <
  -5   4   5       20.70        6.14       11.10 <
  -4   4   5       41.70       47.07        5.20 o
  -3   4   5      607.40      609.37        9.90 o
  -2   4   5     2969.90     2851.60       47.40 o
  -1   4   5        2.70        3.54        2.40 <
   0   4   5      757.00      720.03       13.10 o
   1   4   5      749.10      701.57       15.60 o
   2   4   5     8509.20     8554.48      146.70 o
   3   4   5      918.60      991.43       21.20 o
   4   4   5    19643.80    21863.40      352.00 o
   5   4   5      378.70      411.40       15.60 o
   6   4   5       22.60       30.69       11.00 <
   7   4   5      -10.90        1.31       15.80 <
  -6   5   5       14.70       30.74       26.10 <
  -5   5   5      117.60      127.40       13.20 o
  -4   5   5     1180.50      995.65       20.40 o
  -3   5   5      524.80      523.17       10.10 o
  -2   5   5       62.70       43.12        3.90 o
  -1   5   5        7.80        0.03        3.10 <
   0   5   5     6118.20     6113.54      103.90 o
   1   5   5     1159.60     1023.47       19.80 o
   2   5   5      920.90     1018.65       19.30 o
   3   5   5    16277.60    16619.02      274.50 o
   4   5   5     6954.80     6832.45      166.60 o
   5   5   5      563.30      595.86       21.40 o
   6   5   5       17.00        8.24        9.80 <
   7   5   5       19.20       47.62       15.00 <
  -6   6   5       -0.90        4.80       67.55 <
  -5   6   5      119.60      227.14       11.80 o
  -4   6   5      102.50      122.57        6.10 o
  -3   6   5        3.60        0.34        3.70 <
  -2   6   5       42.40       46.48        3.70 o
  -1   6   5       17.30       29.98        4.10 o
   0   6   5      415.30      434.96        9.10 o
   1   6   5     4776.90     4619.86       72.30 o
   2   6   5        7.50        0.02        4.30 <
   3   6   5       59.60       76.93        5.00 o
   4   6   5      275.20      296.18       13.80 o
   5   6   5       84.10      112.54       12.60 o
   6   6   5       -8.00        0.35       14.70 <
   7   6   5        3.80        0.00       25.30 <
  -5   7   5       11.60       20.31       12.70 <
  -4   7   5        0.10        1.39        4.17 <
  -3   7   5       18.00       38.13        7.00 <
  -2   7   5       24.40       22.19        4.80 o
  -1   7   5       78.20       89.08        5.50 o
   0   7   5       15.90        9.99        4.10 o
   1   7   5        1.90        8.69        4.30 <
   2   7   5      514.10      552.44       11.20 o
   3   7   5      124.80      136.13        7.50 o
   4   7   5       21.80       46.34        7.50 <
   5   7   5       42.80       61.72       11.60 o
   6   7   5       12.60       12.50       18.60 <
   7   7   5        0.90       23.69       64.89 <
  -5   8   5       -3.70        0.01       24.20 <
  -4   8   5       13.30       15.90       15.60 <
  -3   8   5      122.30      113.91        8.80 o
  -2   8   5       56.90       50.43        5.30 o
  -1   8   5     2345.80     2051.04       43.50 o
   0   8   5       25.30       22.81        4.90 o
   1   8   5      177.80      185.69        7.30 o
   2   8   5      521.20      450.34       13.10 o
   3   8   5       93.10      115.37        8.70 o
   4   8   5       92.80      117.69       18.70 o
   5   8   5        7.00        1.36       18.80 <
   6   8   5      356.50      397.29       32.60 o
  -4   9   5       63.30      110.96       14.40 o
  -3   9   5       69.80       83.15        9.60 o
  -2   9   5     3185.80     3035.72       60.40 o
  -1   9   5     2862.70     2678.62       54.50 o
   0   9   5      210.60      244.94        8.00 o
   1   9   5      136.90      126.72        7.90 o
   2   9   5     1100.30     1122.79       22.70 o
   3   9   5        0.20       11.70        6.98 <
   4   9   5        7.10        4.20        4.60 <
   5   9   5       32.30       23.58       21.30 <
   6   9   5      201.70      148.70       36.30 o
  -4  10   5       26.40       60.11       30.90 <
  -3  10   5      564.70      541.55       26.00 o
  -2  10   5     1800.40     1847.66       43.90 o
  -1  10   5     1255.90     1289.68       34.40 o
   0  10   5      413.40      424.12       14.60 o
   1  10   5     1256.10     1345.86       30.80 o
   2  10   5       14.20       11.67        9.00 <
   3  10   5       29.40       37.91       10.20 <
   4  10   5       91.50       95.68        7.90 o
   5  10   5      247.70      265.84       30.40 o
  -3  11   5       39.30       31.67       26.50 <
  -2  11   5       -3.70        3.25       19.60 <
  -1  11   5      195.60      183.94       17.50 o
   0  11   5       14.20       18.01        6.90 <
   1  11   5      176.80      191.17       11.70 o
   2  11   5       57.70       66.08       10.60 o
   3  11   5       26.30       42.45       10.80 <
   4  11   5       58.40       77.10       17.20 o
   5  11   5      -12.10        2.30       26.60 <
  -2  12   5      217.10      160.10       39.80 o
  -1  12   5      329.80      330.62       30.70 o
   0  12   5      144.40      182.65       11.60 o
   1  12   5      424.50      327.95       25.70 o
   2  12   5       -3.50        0.01       10.60 <
   3  12   5       33.50       41.15       14.10 <
   4  12   5        4.00       44.30       34.20 <
  -2  13   5       19.50        3.56       36.40 <
  -1  13   5      -11.40        1.62       26.90 <
   0  13   5      391.00      375.28       36.10 o
   1  13   5      492.10      432.07       40.90 o
   2  13   5       38.60       31.19       19.20 <
   3  13   5        1.10       10.89       23.10 <
   1  14   5      103.60       85.03       33.90 o
  -2 -11   6      187.50      113.47       30.90 o
  -1 -11   6      134.40      152.08       24.50 o
   0 -11   6       81.70       91.02       17.50 o
   1 -11   6       18.60        1.58       34.40 <
   2 -11   6       10.40        2.39       38.10 <
  -3 -10   6       70.80       68.71       22.30 o
  -2 -10   6      209.10      244.70       17.70 o
  -1 -10   6       45.60       44.46       13.30 o
   0 -10   6       21.00       16.62       13.00 <
   1 -10   6      140.00      121.95       12.70 o
   2 -10   6       11.60        9.21        9.90 <
   3 -10   6      -35.30        6.41       34.10 <
  -4  -9   6       32.70       13.82       33.60 <
  -3  -9   6       19.80        7.22       15.60 <
  -2  -9   6       -8.10       12.92       11.80 <
  -1  -9   6       11.80       12.19       13.50 <
   0  -9   6      129.70      165.65       13.20 o
   1  -9   6      110.80      136.18        8.90 o
   2  -9   6       18.20       32.86        9.50 <
   3  -9   6        6.00        5.27       17.20 <
   4  -9   6        0.30       14.74       36.26 <
  -4  -8   6       66.10      119.99       23.80 <
  -3  -8   6      324.50      433.49       20.50 o
  -2  -8   6      204.20      205.39       14.20 o
  -1  -8   6       43.90       63.43        9.80 o
   0  -8   6      831.60      841.89       22.40 o
   1  -8   6      765.10      904.02       18.30 o
   2  -8   6      154.20      146.05        8.80 o
   3  -8   6       22.90       14.40       12.80 <
   4  -8   6       -4.60        0.30       15.10 <
   5  -8   6       43.60       25.67       23.60 <
  -5  -7   6       23.40       15.44       25.50 <
  -4  -7   6      424.50      387.90       36.50 o
  -3  -7   6     1556.20     1494.97       37.20 o
  -2  -7   6      246.60      255.55       11.80 o
  -1  -7   6      195.20      211.93        9.50 o
   0  -7   6     1586.00     1846.96       29.70 o
   1  -7   6      364.60      421.48       10.10 o
   2  -7   6      248.00      274.33       10.80 o
   3  -7   6      589.70      602.61       20.50 o
   4  -7   6       -2.60        0.01       15.10 <
   5  -7   6       30.90       21.69       15.40 <
  -5  -6   6       10.10        2.69       29.70 <
  -4  -6   6      500.30      485.93       15.30 o
  -3  -6   6      454.80      389.60       15.40 o
  -2  -6   6     2255.50     2239.71       45.00 o
  -1  -6   6        9.70       29.58        5.40 <
   0  -6   6       29.50       45.89        5.00 o
   1  -6   6      213.10      205.07        8.00 o
   2  -6   6      807.40      815.58       18.50 o
   3  -6   6        6.20        5.55        6.80 <
   4  -6   6       81.10       87.64        9.50 o
   5  -6   6       22.80        7.64       16.90 <
   6  -6   6      -10.30        0.48       20.90 <
  -5  -5   6      -31.90        0.28       20.20 <
  -4  -5   6        9.70        9.83        6.80 <
  -3  -5   6      116.10      123.50        9.10 o
  -2  -5   6        4.90       23.45        6.30 <
  -1  -5   6      941.40     1001.72       20.40 o
   0  -5   6       -0.60        1.34        6.66 <
   1  -5   6        7.10        1.96        4.30 <
   2  -5   6      625.70      616.94       15.10 o
   3  -5   6      488.50      474.79       15.10 o
   4  -5   6        7.40        0.05        7.90 <
   5  -5   6       81.30       58.49       10.60 o
   6  -5   6      -18.60       11.91       18.40 <
  -6  -4   6      -15.40        0.00       20.40 <
  -5  -4   6       -4.20       16.67       22.60 <
  -4  -4   6      131.40      139.63        5.80 o
  -3  -4   6      736.90      681.18       18.00 o
  -2  -4   6       32.00       36.60        5.10 o
  -1  -4   6     1630.20     1612.63       30.30 o
   0  -4   6       59.10       56.79        4.90 o
   1  -4   6     2404.80     2459.63       46.50 o
   2  -4   6     3504.90     3514.18       58.10 o
   3  -4   6    18427.50    17698.55      343.00 o
   4  -4   6       21.10       11.49        6.40 o
   5  -4   6       -6.50        0.40        8.00 <
   6  -4   6        1.70        4.78       14.20 <
  -6  -3   6       -3.90       18.92       19.00 <
  -5  -3   6      303.60      333.21       26.40 o
  -4  -3   6      177.20      150.66        5.40 o
  -3  -3   6      303.10      281.01        8.00 o
  -2  -3   6      220.60      218.50        7.20 o
  -1  -3   6     3294.60     3168.12       59.00 o
   0  -3   6      453.50      493.28       10.70 o
   1  -3   6     1847.20     1846.80       32.10 o
   2  -3   6    19437.80    19657.55      300.50 o
   3  -3   6     6936.70     6924.43      117.10 o
   4  -3   6     1059.50     1046.57       25.10 o
   5  -3   6       69.40       70.21        8.50 o
   6  -3   6       18.60       16.35       10.90 <
  -6  -2   6       23.20      102.66       20.10 <
  -5  -2   6      -12.40        5.25       16.70 <
  -4  -2   6       38.70       42.26        7.90 o
  -3  -2   6       18.30       23.55        2.80 o
  -2  -2   6        9.90        9.12        2.20 o
  -1  -2   6      737.10      713.46       13.70 o
   0  -2   6     5204.70     5264.64       84.20 o
   1  -2   6      216.80      221.62        6.40 o
   2  -2   6       16.10       33.22        3.90 o
   3  -2   6      639.00      654.18       14.10 o
   4  -2   6       -2.50        1.52        6.10 <
   5  -2   6       13.10       21.57        7.00 <
   6  -2   6       10.40       10.49       11.80 <
   7  -2   6       17.40        5.86       32.90 <
  -6  -1   6       19.10        2.31       19.60 <
  -5  -1   6        3.30        0.49        9.30 <
  -4  -1   6        9.40       15.58        7.30 <
  -3  -1   6        4.50        4.48        2.90 <
  -2  -1   6        1.50        0.22        3.20 <
  -1  -1   6      210.80      213.80        7.00 o
   0  -1   6     2637.10     2698.04       46.00 o
   1  -1   6     1393.60     1384.15       25.20 o
   2  -1   6        8.00        3.59        4.70 <
   3  -1   6       11.90        0.55        6.10 <
   4  -1   6      259.00      234.54       10.50 o
   5  -1   6      388.90      466.97       12.50 o
   6  -1   6        7.20       16.98       10.10 <
   7  -1   6       16.00       34.55       15.70 <
  -6   0   6       16.70        6.99       27.50 <
  -5   0   6       11.40        6.94       11.10 <
  -4   0   6       75.80       72.52        8.20 o
  -3   0   6      356.80      363.73       10.30 o
  -2   0   6     3915.30     3646.34       91.00 o
  -1   0   6       62.60       64.68        6.30 o
   0   0   6      906.00      878.43       19.00 o
   1   0   6      194.00      137.94        6.60 o
   2   0   6     2117.90     1932.35       37.10 o
   3   0   6      117.70      113.52        7.50 o
   4   0   6        5.70       11.41        7.00 <
   5   0   6     2369.10     2694.79       45.60 o
   6   0   6       -0.10        2.36        7.15 <
   7   0   6       21.50       16.60       15.30 <
  -6   1   6       48.40       89.12       15.90 o
  -5   1   6       83.50       95.33       11.10 o
  -4   1   6      149.50      181.52       10.40 o
  -3   1   6     6148.80     6322.79      117.70 o
  -2   1   6     4081.20     4123.08       95.20 o
  -1   1   6      224.40      279.42        7.50 o
   0   1   6     3911.10     3995.72       65.40 o
   1   1   6      371.80      304.21        9.70 o
   2   1   6      358.90      397.45        9.50 o
   3   1   6       67.30       64.52        5.30 o
   4   1   6      149.70      266.08        7.10 o
   5   1   6      549.00      724.57       14.90 o
   6   1   6       26.50       35.89        8.90 o
   7   1   6        3.90        1.87       13.70 <
  -6   2   6       59.40      134.51       16.00 o
  -5   2   6      126.90      141.23       11.90 o
  -4   2   6     1134.50     1073.65       38.20 o
  -3   2   6     4089.70     3881.27       98.90 o
  -2   2   6     4683.30     4361.43       94.70 o
  -1   2   6     1012.90     1180.55       19.40 o
   0   2   6     5221.50     4599.23       80.90 o
   1   2   6     1239.60     1342.65       25.70 o
   2   2   6      901.80     1051.58       25.40 o
   3   2   6      839.00      882.83       16.80 o
   4   2   6     2178.40     2271.81       37.50 o
   5   2   6       92.70      105.49        7.50 o
   6   2   6       57.10       41.93       12.60 o
   7   2   6       18.80        2.05       17.10 <
  -6   3   6       13.80        0.06       14.20 <
  -5   3   6       37.30       38.37       11.10 o
  -4   3   6      302.70      228.91       13.00 o
  -3   3   6       96.50      136.43        5.70 o
  -2   3   6      475.90      460.20        9.60 o
  -1   3   6      718.80      708.21       14.70 o
   0   3   6      814.60      767.08       15.10 o
   1   3   6     1160.60      948.65       22.30 o
   2   3   6     2944.90     2954.46       57.60 o
   3   3   6     3262.70     3258.17       63.00 o
   4   3   6       45.50       36.42        5.10 o
   5   3   6     2049.60     1989.86       39.40 o
   6   3   6      342.00      304.92       22.00 o
   7   3   6       23.00       31.79       18.30 <
  -6   4   6       17.30       21.66       26.20 <
  -5   4   6      -13.40        6.42       14.00 <
  -4   4   6      480.80      457.98       17.20 o
  -3   4   6     1982.90     1881.75       44.00 o
  -2   4   6     1961.10     1940.66       33.50 o
  -1   4   6      373.60      325.52        7.60 o
   0   4   6     6178.50     5843.27      107.40 o
   1   4   6     3042.40     3065.23       63.80 o
   2   4   6      136.30      113.52        7.60 o
   3   4   6     1339.90     1460.14       25.60 o
   4   4   6      910.10      975.24       20.80 o
   5   4   6      116.80       88.42       12.20 o
   6   4   6       88.30      124.75       13.60 o
   7   4   6      251.10      194.17       22.40 o
  -5   5   6       93.40      102.63       15.10 o
  -4   5   6      153.00      192.27        7.50 o
  -3   5   6       80.30       84.62        5.60 o
  -2   5   6       78.20       99.59        4.00 o
  -1   5   6     5517.50     5251.91       89.50 o
   0   5   6     3294.40     3124.61       58.10 o
   1   5   6       99.10      106.01        5.20 o
   2   5   6      932.10      927.62       18.30 o
   3   5   6      978.60      966.16       23.50 o
   4   5   6       15.30       33.39        3.80 o
   5   5   6       10.50       26.53       11.30 <
   6   5   6      198.90      185.92       16.10 o
   7   5   6      200.00      190.90       20.80 o
  -5   6   6       -3.30        0.60        5.10 <
  -4   6   6       13.90       31.54        7.80 <
  -3   6   6      249.30      288.47        6.90 o
  -2   6   6      202.20      198.68        6.30 o
  -1   6   6     2304.00     2364.27       44.20 o
   0   6   6     3134.70     2878.82       53.10 o
   1   6   6      364.00      325.78        9.70 o
   2   6   6     5475.30     5533.22       88.20 o
   3   6   6      308.80      316.58        9.30 o
   4   6   6       93.60       88.31        5.00 o
   5   6   6      266.70      284.56       14.10 o
   6   6   6      250.90      217.22       21.40 o
   7   6   6       10.70        1.65       18.60 <
  -5   7   6       -4.50        2.35        5.90 <
  -4   7   6       33.50       48.04        8.10 o
  -3   7   6       28.10       17.57        4.60 o
  -2   7   6       50.50       49.61        5.00 o
  -1   7   6       53.90       45.68        5.30 o
   0   7   6       99.80      114.54        6.10 o
   1   7   6        5.20        5.42        4.30 <
   2   7   6       43.10       53.40        6.00 o
   3   7   6      347.80      399.53       11.10 o
   4   7   6      482.70      484.18       12.20 o
   5   7   6      243.80      268.65       23.90 o
   6   7   6       56.20       68.84       15.50 o
  -5   8   6       28.90       10.39       23.90 <
  -4   8   6        2.70        0.15       13.20 <
  -3   8   6       14.70       18.25       10.70 <
  -2   8   6      365.70      353.42       11.80 o
  -1   8   6      940.00      864.52       23.70 o
   0   8   6       95.10       67.93        6.40 o
   1   8   6      271.20      324.86        8.90 o
   2   8   6      170.90      257.70        7.40 o
   3   8   6      809.40      825.68       19.40 o
   4   8   6       11.10       16.45        6.00 <
   5   8   6       31.00       30.48       15.80 <
   6   8   6       -5.00        0.00       21.10 <
  -4   9   6        2.60        1.92       17.30 <
  -3   9   6       77.90       95.01       12.70 o
  -2   9   6      653.00      581.59       16.60 o
  -1   9   6      699.60      705.96       18.00 o
   0   9   6        6.80       19.12        6.10 <
   1   9   6     1191.00     1241.06       24.50 o
   2   9   6     1388.50     1556.38       28.80 o
   3   9   6       -0.10        0.00        4.74 <
   4   9   6       40.30       17.96        7.10 o
   5   9   6       43.70       39.04       22.50 <
   6   9   6       81.90       26.73       37.70 <
  -4  10   6       23.50        0.18       40.50 <
  -3  10   6       13.10        0.00       14.00 <
  -2  10   6      444.30      397.47       25.80 o
  -1  10   6       22.90       15.89        7.10 o
   0  10   6      723.40      742.58       21.10 o
   1  10   6       18.00       38.18        7.20 <
   2  10   6       12.20       17.21        9.20 <
   3  10   6        1.90        7.89        9.00 <
   4  10   6       -2.80        0.48       12.10 <
   5  10   6      -19.70       14.45       16.10 <
  -3  11   6       -4.80        8.00       25.40 <
  -2  11   6       16.60        2.34       19.60 <
  -1  11   6       35.00       45.41       13.70 <
   0  11   6      258.80      261.83       11.70 o
   1  11   6       52.10       59.89       10.50 o
   2  11   6        2.10       16.38        9.60 <
   3  11   6       88.90       64.05       14.60 o
   4  11   6      -11.90       40.68       21.60 <
   5  11   6      -58.40        1.18       34.40 <
  -2  12   6       57.00      108.59       28.20 <
  -1  12   6       81.30       46.67       19.00 o
   0  12   6        3.20        9.09       15.40 <
   1  12   6       10.00       18.68       12.80 <
   2  12   6       49.80       77.30       12.80 o
   3  12   6      110.20       75.36       24.90 o
   4  12   6      637.70      470.78       49.40 o
  -1  13   6       47.30       34.96       54.40 <
   0  13   6       37.30       36.29       24.00 <
   1  13   6      155.80       71.46       32.10 o
   2  13   6      -14.50        2.89       19.30 <
   3  13   6      607.00      626.07       50.70 o
   0 -11   7      170.20      157.11       24.60 o
   1 -11   7     1161.10      964.23       71.40 o
  -2 -10   7       15.40       29.78       18.90 <
  -1 -10   7       61.90       70.92       22.80 <
   0 -10   7      124.40      110.10       18.40 o
   1 -10   7       47.10       59.90       14.20 o
   2 -10   7      117.90       78.97       37.60 o
   3 -10   7      -73.50        0.17       30.00 <
  -3  -9   7       23.20        1.44       31.40 <
  -2  -9   7       26.70       42.27       16.30 <
  -1  -9   7      151.40      178.26       17.40 o
   0  -9   7       58.80       68.99       13.70 o
   1  -9   7       13.20        4.88       10.20 <
   2  -9   7       13.60       47.36       11.10 <
   3  -9   7      -19.90        1.80       23.60 <
   4  -9   7      -60.30       23.63       37.70 <
  -4  -8   7        1.70       14.40       33.10 <
  -3  -8   7       99.00      104.16       32.60 o
  -2  -8   7       -9.00        4.59       13.80 <
  -1  -8   7       81.90       80.87       13.90 o
   0  -8   7       86.80      174.30       12.00 o
   1  -8   7      288.30      328.69       12.90 o
   2  -8   7       79.00       98.63        9.70 o
   3  -8   7       47.00       39.80       21.30 <
   4  -8   7      480.50      432.98       33.80 o
   5  -8   7        6.70       13.32       16.80 <
  -4  -7   7      303.90      326.53       43.60 o
  -3  -7   7      147.00      161.47       18.30 o
  -2  -7   7       34.70       14.38       10.20 o
  -1  -7   7      541.10      574.92       17.50 o
   0  -7   7      360.80      362.48       12.00 o
   1  -7   7        0.20        7.47        6.08 <
   2  -7   7       62.60       78.47        8.20 o
   3  -7   7      394.10      331.46       16.30 o
   4  -7   7      185.20      226.22       24.70 o
   5  -7   7       58.20      102.61       24.00 <
  -5  -6   7       -0.90      108.44       47.24 <
  -4  -6   7      343.80      323.09       20.00 o
  -3  -6   7      489.90      577.44       17.00 o
  -2  -6   7        4.10        2.00        7.10 <
  -1  -6   7       99.00      150.99        8.00 o
   0  -6   7       42.10       62.65        6.50 o
   1  -6   7     1038.70      989.24       23.40 o
   2  -6   7       19.10       22.13        6.20 o
   3  -6   7     1035.30     1024.28       32.70 o
   4  -6   7       58.50       74.15       11.20 o
   5  -6   7      203.30      210.34       19.10 o
   6  -6   7        0.20        0.00       21.38 <
  -5  -5   7       41.10       57.57       31.00 <
  -4  -5   7       77.00       67.64       11.00 o
  -3  -5   7       46.60       60.70        9.20 o
  -2  -5   7      443.80      461.39       12.80 o
  -1  -5   7       20.00       22.21        6.00 o
   0  -5   7      168.50      171.19        7.10 o
   1  -5   7      585.80      567.52       14.40 o
   2  -5   7      812.00      824.93       17.60 o
   3  -5   7       -1.00        0.04       13.60 <
   4  -5   7     1389.70     1336.52       34.30 o
   5  -5   7      287.60      257.74       19.30 o
   6  -5   7       71.60       67.37       30.60 <
  -5  -4   7       53.20      117.45       30.80 <
  -4  -4   7      497.40      492.80       16.30 o
  -3  -4   7      122.60      131.05        6.60 o
  -2  -4   7       40.40       39.28        5.80 o
  -1  -4   7      566.80      557.16       13.60 o
   0  -4   7     2749.90     2679.59       51.70 o
   1  -4   7       10.00       22.40        5.30 <
   2  -4   7     4136.10     4013.13       70.70 o
   3  -4   7     2395.10     2269.83       45.40 o
   4  -4   7      374.80      392.45       12.40 o
   5  -4   7      331.90      341.44       16.90 o
   6  -4   7      761.10      620.72       33.30 o
  -5  -3   7      192.00      185.27       30.70 o
  -4  -3   7       53.60       54.52        5.40 o
  -3  -3   7       53.50       44.60        3.90 o
  -2  -3   7     1341.00     1274.70       22.70 o
  -1  -3   7      440.60      432.15       10.80 o
   0  -3   7      429.60      549.53       11.80 o
   1  -3   7     3618.20     3618.07       57.20 o
   2  -3   7      496.90      492.27       11.40 o
   3  -3   7       75.60       77.58        7.70 o
   4  -3   7       18.50       31.01        7.10 <
   5  -3   7      477.20      420.48       14.90 o
   6  -3   7      578.10      424.93       29.30 o
  -6  -2   7       -1.20        1.94       18.20 <
  -5  -2   7       -2.40        8.64       16.30 <
  -4  -2   7       58.20       68.29        3.20 o
  -3  -2   7      253.40      279.06        9.60 o
  -2  -2   7     1822.60     1712.91       39.70 o
  -1  -2   7     4869.80     4691.95       88.00 o
   0  -2   7        1.80        1.27        3.50 <
   1  -2   7     9092.70     8949.49      138.30 o
   2  -2   7      306.10      272.40        9.80 o
   3  -2   7      765.80      811.83       19.90 o
   4  -2   7      225.20      242.94       11.60 o
   5  -2   7      759.50      796.77       22.20 o
   6  -2   7        0.90        3.95       29.79 <
   7  -2   7       26.30       22.17       35.40 <
  -5  -1   7       87.20       85.62       26.80 o
  -4  -1   7        2.60        8.74        3.20 <
  -3  -1   7      207.30      186.14       10.80 o
  -2  -1   7      465.10      485.79       12.60 o
  -1  -1   7      725.80      740.92       17.80 o
   0  -1   7     1133.20     1143.06       21.60 o
   1  -1   7       71.20       68.65        5.30 o
   2  -1   7     1092.60     1054.32       24.00 o
   3  -1   7      427.00      439.77       13.50 o
   4  -1   7     1225.60     1182.70       31.20 o
   5  -1   7       52.30       60.89        9.80 o
   6  -1   7      726.50      760.56       24.60 o
   7  -1   7       12.60       33.36       12.10 <
  -5   0   7        4.40        0.04       24.80 <
  -4   0   7       20.30       45.99        5.10 o
  -3   0   7      981.80      912.35       31.00 o
  -2   0   7     2882.80     2764.80       81.10 o
  -1   0   7        8.60       18.65        5.40 <
   0   0   7     3563.60     3541.94       71.10 o
   1   0   7     2890.20     2697.45       50.60 o
   2   0   7     1519.60     1473.84       29.20 o
   3   0   7       18.40       27.83        6.60 <
   4   0   7      155.70      144.48        9.20 o
   5   0   7      487.00      477.99       15.00 o
   6   0   7       -7.50        8.62       10.30 <
   7   0   7       85.50       81.43       28.60 o
  -5   1   7       -5.60        4.57       22.20 <
  -4   1   7      575.10      651.00       18.20 o
  -3   1   7     3551.20     3354.65       84.90 o
  -2   1   7      750.00      705.86       20.10 o
  -1   1   7      674.40      683.21       17.30 o
   0   1   7     6595.50     6086.15      131.50 o
   1   1   7     9585.60     9033.98      181.60 o
   2   1   7     1648.80     1619.30       35.60 o
   3   1   7       22.00        7.31        5.50 o
   4   1   7       14.40       11.42        6.70 <
   5   1   7       33.00       21.83        7.90 o
   6   1   7       39.80       31.55       10.20 o
   7   1   7       55.70       55.24       21.90 <
  -5   2   7       23.00       12.02       14.20 <
  -4   2   7      125.50      154.09        8.40 o
  -3   2   7     2011.10     1913.44       51.40 o
  -2   2   7      345.80      263.31       12.50 o
  -1   2   7     2663.20     2555.38       50.70 o
   0   2   7       34.30       38.65        3.30 o
   1   2   7       -3.10       12.46        4.40 <
   2   2   7     1545.30     1492.22       28.00 o
   3   2   7      939.20      978.09       19.50 o
   4   2   7        2.30        3.85        5.90 <
   5   2   7       84.30      125.83        6.80 o
   6   2   7        2.90       13.76       12.60 <
   7   2   7       -2.80        8.06       18.90 <
  -6   3   7        5.50        1.11       16.40 <
  -5   3   7       16.00       24.61       14.70 <
  -4   3   7        4.50        7.71        7.10 <
  -3   3   7        5.30        6.34        5.30 <
  -2   3   7      489.10      519.15       12.90 o
  -1   3   7     2478.10     2526.11       46.00 o
   0   3   7     1186.00     1159.77       22.20 o
   1   3   7      611.40      568.61       14.50 o
   2   3   7      294.50      305.46       10.50 o
   3   3   7      271.30      230.41        9.50 o
   4   3   7       22.50       31.67        6.00 o
   5   3   7       58.50       44.24        7.60 o
   6   3   7       72.00      114.48       18.30 o
   7   3   7        1.00        3.34       39.00 <
  -5   4   7        1.80        0.41       15.60 <
  -4   4   7        4.60        0.00        7.40 <
  -3   4   7      762.20      727.90       17.40 o
  -2   4   7      447.80      429.22       11.80 o
  -1   4   7      333.60      298.48        7.80 o
   0   4   7      634.10      617.36       13.90 o
   1   4   7     1505.00     1437.46       32.70 o
   2   4   7      530.70      552.36       14.40 o
   3   4   7    10553.90    10580.27      163.90 o
   4   4   7     2813.40     2846.43       59.00 o
   5   4   7       11.10       11.43        5.80 <
   6   4   7        8.20        1.75       18.30 <
   7   4   7       -0.50       10.95       23.19 <
  -5   5   7      100.80       83.12       18.60 o
  -4   5   7      264.50      289.58       14.40 o
  -3   5   7        1.10        1.28        5.20 <
  -2   5   7      769.40      822.77       18.90 o
  -1   5   7     1766.50     1680.69       32.00 o
   0   5   7     1186.90     1265.96       21.10 o
   1   5   7       20.10       24.50        4.70 o
   2   5   7    17527.80    16877.39      313.90 o
   3   5   7    21907.70    21290.15      402.00 o
   4   5   7      545.00      589.99       15.20 o
   5   5   7       14.10       48.16        9.70 <
   6   5   7       -5.90       11.53       18.30 <
   7   5   7      141.40      166.42       22.50 o
  -5   6   7        8.00       48.40        5.90 <
  -4   6   7       43.20       56.38        7.80 o
  -3   6   7       24.90       18.72        5.70 o
  -2   6   7       25.20       24.14        4.50 o
  -1   6   7      793.10      802.07       15.10 o
   0   6   7     1142.50     1126.69       21.40 o
   1   6   7     4055.30     4082.04       68.80 o
   2   6   7      441.60      451.62       11.00 o
   3   6   7      142.50      131.91       10.60 o
   4   6   7      166.20      165.27        7.30 o
   5   6   7       77.00       70.56       14.30 o
   6   6   7       29.60       15.74       18.70 <
   7   6   7      -33.10       35.22       20.50 <
  -5   7   7       -2.50        0.02        5.50 <
  -4   7   7       14.70       23.52       15.10 <
  -3   7   7      158.70      204.76        8.10 o
  -2   7   7       16.00       20.28        5.10 o
  -1   7   7       91.30       74.99        6.70 o
   0   7   7       40.00       44.25        4.80 o
   1   7   7     2876.20     2671.40       49.40 o
   2   7   7      412.00      459.09       10.80 o
   3   7   7      101.10      147.89        6.60 o
   4   7   7        2.00        4.04        5.20 <
   5   7   7       59.90       56.48       16.80 o
   6   7   7       88.70       41.42       26.40 o
  -4   8   7       -1.90        9.84       23.50 <
  -3   8   7        8.90        1.41        7.30 <
  -2   8   7      249.30      234.19       10.00 o
  -1   8   7      536.90      538.81       15.50 o
   0   8   7      518.60      487.63       13.00 o
   1   8   7       21.40       15.07        5.80 o
   2   8   7        3.00        3.57        5.40 <
   3   8   7       37.40       29.11        8.00 o
   4   8   7      475.10      435.96       18.10 o
   5   8   7      723.80      597.77       34.00 o
   6   8   7      262.80      231.25       27.80 o
  -4   9   7      -20.10       20.81       24.30 <
  -3   9   7      495.50      439.84       28.20 o
  -2   9   7     1211.40     1086.67       32.90 o
  -1   9   7        1.90       13.24        6.50 <
   0   9   7       58.50       44.76        7.40 o
   1   9   7       24.90       19.13        6.90 o
   2   9   7       13.70       21.61        6.80 <
   3   9   7        2.50        2.95        8.00 <
   4   9   7      377.70      302.09       19.20 o
   5   9   7     1060.00      719.62       69.70 o
  -3  10   7      427.70      520.16       40.60 o
  -2  10   7      371.40      376.33       23.20 o
  -1  10   7        9.40        0.60        7.00 <
   0  10   7       66.40       85.32        8.70 o
   1  10   7       -0.80        9.16       13.24 <
   2  10   7      162.90      148.77       11.80 o
   3  10   7        9.20        2.36       10.20 <
   4  10   7       41.20       40.24       16.10 <
   5  10   7       80.30       55.03       34.40 <
  -3  11   7     -115.10       79.90       42.70 <
  -2  11   7       -2.20       23.42       19.80 <
  -1  11   7       -1.00       16.20       34.20 <
   0  11   7       -5.80        4.63       16.20 <
   1  11   7       56.70       41.18       13.00 o
   2  11   7       35.50       28.65       10.50 o
   3  11   7       12.50       19.83       10.60 <
   4  11   7       47.20       29.84       32.20 <
  -1  12   7       59.10       81.01       34.90 <
   0  12   7       57.20       25.46       18.90 o
   1  12   7       33.10       12.35       15.50 <
   2  12   7       12.20        3.41       12.50 <
   3  12   7       13.90       37.41       30.30 <
   4  12   7       -1.60       42.00       25.10 <
   0  13   7      264.50      279.54       40.60 o
   1  13   7       -2.40       15.45       29.30 <
   2  13   7       38.20       12.01       17.40 <
  -1 -10   8       -1.80        7.95       22.50 <
   0 -10   8      147.10      187.91       23.80 o
   1 -10   8       -2.20        0.10       23.30 <
   2 -10   8      -80.10       20.27       33.40 <
  -2  -9   8       87.50      117.46       29.20 o
  -1  -9   8       55.70       91.35       24.40 <
   0  -9   8       18.60       46.31       16.30 <
   1  -9   8       49.60       33.06       15.60 o
   2  -9   8        7.50        2.87       16.70 <
   3  -9   8       43.30       73.53       38.70 <
  -3  -8   8      249.20      253.35       31.10 o
  -2  -8   8        3.90        0.03       24.90 <
  -1  -8   8      544.00      480.52       27.30 o
   0  -8   8      235.30      313.77       19.00 o
   1  -8   8       -1.80       19.16        9.40 <
   2  -8   8       -0.30        0.37       13.47 <
   3  -8   8      284.40      320.86       23.90 o
   4  -8   8      186.30      208.37       31.90 o
  -4  -7   8      347.30      418.60       44.20 o
  -3  -7   8       -4.40        5.70       20.30 <
  -2  -7   8       72.30       61.02       16.30 o
  -1  -7   8      226.60      284.16       13.20 o
   0  -7   8      571.50      586.04       21.50 o
   1  -7   8      339.10      393.64       15.10 o
   2  -7   8       42.80       34.83        8.80 o
   3  -7   8        0.00       14.28        0.01 <
   4  -7   8       36.20        5.59       19.30 <
   5  -7   8       -0.70       19.05       41.33 <
  -4  -6   8      197.20      224.46       29.00 o
  -3  -6   8       49.10        9.33       27.30 <
  -2  -6   8      163.80      156.38       11.60 o
  -1  -6   8       25.90       15.63       11.70 <
   0  -6   8        4.20        0.08        6.60 <
   1  -6   8      115.20      110.62        9.60 o
   2  -6   8      388.30      339.36       16.60 o
   3  -6   8       29.90       37.56       10.90 <
   4  -6   8       52.50       46.31       16.80 o
   5  -6   8      -15.80        0.54       16.90 <
  -4  -5   8       23.40       14.60       31.10 <
  -3  -5   8      116.80       96.33       11.70 o
  -2  -5   8       98.50      111.81        8.30 o
  -1  -5   8      162.70      162.47        8.90 o
   0  -5   8      277.80      265.56        9.10 o
   1  -5   8       72.60       96.87        7.80 o
   2  -5   8      252.70      243.35       11.50 o
   3  -5   8       78.80      102.03        9.60 o
   4  -5   8       32.80       43.38        9.70 o
   5  -5   8       54.50       57.51       21.90 <
   6  -5   8        1.70        5.30       22.60 <
  -5  -4   8       15.90        0.96       13.90 <
  -4  -4   8       83.50       86.52       12.60 o
  -3  -4   8       53.90       43.56        8.50 o
  -2  -4   8      173.20      212.84        7.20 o
  -1  -4   8      114.00      123.91        6.20 o
   0  -4   8      183.10      177.81        8.00 o
   1  -4   8       55.80       54.56        7.20 o
   2  -4   8     5567.20     5403.56       92.40 o
   3  -4   8      101.70      122.72        9.70 o
   4  -4   8       -6.50        0.03       11.20 <
   5  -4   8       30.30       50.77       27.60 <
   6  -4   8        2.30        1.95       30.20 <
  -5  -3   8        8.60       74.10        7.30 <
  -4  -3   8       -3.40        0.06        8.20 <
  -3  -3   8      450.60      441.59       14.30 o
  -2  -3   8      963.40      909.84       21.30 o
  -1  -3   8      458.90      475.91       11.80 o
   0  -3   8       13.50       18.98        4.30 o
   1  -3   8    10493.90    10134.81      161.30 o
   2  -3   8    14976.40    14397.44      241.40 o
   3  -3   8      628.90      560.51       19.70 o
   4  -3   8        6.20        0.37        9.40 <
   5  -3   8       34.10       37.10       16.70 <
   6  -3   8      238.30      187.44       35.10 o
  -5  -2   8        4.80       40.40        6.80 <
  -4  -2   8       42.60       45.48        7.30 o
  -3  -2   8       17.40       14.64        5.40 o
  -2  -2   8      871.40      779.89       19.10 o
  -1  -2   8      433.10      491.26       11.60 o
   0  -2   8     5481.30     5397.86       97.10 o
   1  -2   8     1329.90     1277.81       25.80 o
   2  -2   8      582.20      585.79       15.10 o
   3  -2   8       49.40       44.75        8.20 o
   4  -2   8      180.00      190.26       11.60 o
   5  -2   8        0.50        4.71       16.26 <
   6  -2   8       17.20        8.53       28.00 <
  -5  -1   8        2.00       12.41       21.60 <
  -4  -1   8      137.70       91.19       26.70 o
  -3  -1   8        4.00       18.23        8.90 <
  -2  -1   8      110.60      105.00        6.40 o
  -1  -1   8       67.20       67.99        5.90 o
   0  -1   8     3255.00     3253.87       60.00 o
   1  -1   8      390.80      404.26       10.70 o
   2  -1   8      264.00      274.85        9.20 o
   3  -1   8       -3.10        0.30        6.90 <
   4  -1   8       30.40       50.09        9.80 o
   5  -1   8      345.20      315.74       15.60 o
   6  -1   8       25.10       50.33       18.80 <
   7  -1   8       -6.80       34.58       17.50 <
  -5   0   8        8.10       15.76       17.30 <
  -4   0   8       -7.10        5.74       22.00 <
  -3   0   8      117.00      139.20       10.30 o
  -2   0   8      406.20      440.83       16.80 o
  -1   0   8     1935.80     1883.37       45.70 o
   0   0   8       15.90       18.88        2.70 o
   1   0   8       32.00       28.04        4.80 o
   2   0   8       71.20       62.40        7.00 o
   3   0   8     1444.80     1422.71       32.60 o
   4   0   8     1792.10     1998.84       37.10 o
   5   0   8      408.20      475.58       16.40 o
   6   0   8       13.90        0.28       14.70 <
   7   0   8       -5.70       19.91       18.20 <
  -5   1   8       17.10       27.07       25.40 <
  -4   1   8      387.00      473.14       44.70 o
  -3   1   8     1746.10     1587.20       46.50 o
  -2   1   8       13.50       12.30        7.00 <
  -1   1   8      126.10      114.52        6.10 o
   0   1   8      304.60      298.78        7.30 o
   1   1   8      797.10      666.25       20.30 o
   2   1   8        0.20        2.18        4.74 <
   3   1   8     1318.80     1574.10       28.70 o
   4   1   8     3724.50     4018.49       63.90 o
   5   1   8       54.40       34.20       11.10 o
   6   1   8       35.00       48.88       17.70 <
   7   1   8        5.20       37.57       34.30 <
  -5   2   8      152.50      188.31       29.10 o
  -4   2   8      614.50      694.19       34.90 o
  -3   2   8      254.30      286.98       12.20 o
  -2   2   8       64.00       67.37        7.80 o
  -1   2   8       12.90       14.46        3.40 o
   0   2   8      662.70      588.26       12.70 o
   1   2   8       96.50      101.19        5.20 o
   2   2   8       16.50       42.63        4.60 o
   3   2   8      724.70      806.80       16.80 o
   4   2   8       23.10       37.94        6.50 o
   5   2   8       40.90       49.64        8.70 o
   6   2   8       -5.00        3.52       14.30 <
   7   2   8       26.00       29.34       30.90 <
  -5   3   8       65.80       79.07       16.90 o
  -4   3   8       56.10       95.73       15.70 o
  -3   3   8      110.90      129.97        9.30 o
  -2   3   8       -0.80        2.77       10.38 <
  -1   3   8       67.00       58.33        3.20 o
   0   3   8      360.20      386.19        8.50 o
   1   3   8      896.70      826.86       20.70 o
   2   3   8      160.70      213.08        8.60 o
   3   3   8      531.20      477.53       13.10 o
   4   3   8      487.10      503.11       12.90 o
   5   3   8      164.80      160.50       10.30 o
   6   3   8       61.40       60.18       18.10 o
   7   3   8        6.00       10.99       20.20 <
  -5   4   8       -5.70        1.51       17.50 <
  -4   4   8       38.30       59.34       11.80 o
  -3   4   8        7.30       14.30        7.40 <
  -2   4   8      126.40      119.93        6.40 o
  -1   4   8      557.60      499.08       11.40 o
   0   4   8       52.70       59.84        4.50 o
   1   4   8       94.70       83.94        8.90 o
   2   4   8      410.60      402.34       13.80 o
   3   4   8     1052.50     1036.60       22.00 o
   4   4   8      605.10      582.89       16.10 o
   5   4   8      398.90      404.06       14.30 o
   6   4   8      253.40      156.14       24.20 o
   7   4   8      114.30       95.23       21.30 o
  -5   5   8       34.30       63.00       16.60 <
  -4   5   8        6.40       33.51       15.20 <
  -3   5   8       61.20      110.15        7.80 o
  -2   5   8      325.10      396.44       10.20 o
  -1   5   8     1630.90     1589.32       30.20 o
   0   5   8       48.60       43.43        5.20 o
   1   5   8      597.80      608.80       14.90 o
   2   5   8      483.10      480.49       15.60 o
   3   5   8       10.00       16.18        7.70 <
   4   5   8       14.80       13.97        6.90 <
   5   5   8      172.40      158.34       10.00 o
   6   5   8      633.60      500.95       31.90 o
   7   5   8       35.20        0.21       26.80 <
  -4   6   8       24.50       49.40        9.90 <
  -3   6   8      178.60      200.73       10.10 o
  -2   6   8      681.60      794.50       20.30 o
  -1   6   8     1163.90     1151.07       27.60 o
   0   6   8       34.60       33.76        5.30 o
   1   6   8     1915.80     1788.51       36.90 o
   2   6   8      122.80      152.05        9.40 o
   3   6   8      133.90      149.03       10.20 o
   4   6   8      312.70      319.61       14.10 o
   5   6   8       34.60       30.21        4.90 o
   6   6   8        2.10        0.94       20.50 <
  -4   7   8       14.10       45.51       33.10 <
  -3   7   8        6.30        1.88        8.80 <
  -2   7   8       91.30       95.67        8.00 o
  -1   7   8        7.50        3.34        5.90 <
   0   7   8      585.80      615.67       13.60 o
   1   7   8      160.90      170.47        7.60 o
   2   7   8     1248.50     1198.63       27.90 o
   3   7   8      184.70      158.88       10.30 o
   4   7   8       20.80       19.07        6.90 o
   5   7   8      621.50      526.42       27.50 o
   6   7   8      325.70      324.15       28.70 o
  -4   8   8       12.90       27.79       34.90 <
  -3   8   8       85.00       75.70       15.90 o
  -2   8   8      229.50      210.90       12.70 o
  -1   8   8        7.20       10.97        6.30 <
   0   8   8      670.00      705.92       15.40 o
   1   8   8      296.40      341.21       10.20 o
   2   8   8      120.20      127.00        7.70 o
   3   8   8       10.70       13.90        9.70 <
   4   8   8       -9.40        1.69        9.90 <
   5   8   8       88.80       97.70       19.70 o
   6   8   8       40.70       39.61       20.50 <
  -3   9   8      215.80      188.64       20.50 o
  -2   9   8      177.60      202.67       20.70 o
  -1   9   8      100.30      123.16        9.30 o
   0   9   8      187.60      197.19        9.70 o
   1   9   8       86.80      116.80        8.20 o
   2   9   8       49.30       71.43        8.40 o
   3   9   8       55.80       40.95       10.10 o
   4   9   8        0.80        7.20       17.89 <
   5   9   8        4.70       12.25       28.90 <
  -3  10   8      179.60      207.35       45.30 o
  -2  10   8      110.40      126.85       20.40 o
  -1  10   8       39.20       17.22       15.70 <
   0  10   8       86.40      114.11        8.50 o
   1  10   8      147.70      234.92       10.20 o
   2  10   8       20.90       19.62        9.90 <
   3  10   8       88.80       96.66       12.00 o
   4  10   8       19.90       17.14       19.00 <
   5  10   8      -40.90        3.90       24.30 <
  -2  11   8      -15.60        0.36       38.20 <
  -1  11   8       23.10       44.91       13.10 <
   0  11   8        7.50       16.02       12.20 <
   1  11   8        5.70       22.04       12.30 <
   2  11   8        7.80        1.35       12.50 <
   3  11   8       25.10        0.97       22.40 <
   4  11   8        6.50       25.01       15.80 <
  -1  12   8       17.70        0.11       30.30 <
   0  12   8      -10.80        2.28       27.50 <
   1  12   8        0.30        1.43       17.09 <
   2  12   8       16.20        4.75       14.80 <
   3  12   8       92.60       96.14       33.50 <
  -1  -9   9       45.40       82.07       25.10 <
   0  -9   9       14.90       25.95       13.90 <
   1  -9   9       -8.80        0.36       21.20 <
   2  -9   9       11.80       13.94       24.00 <
  -2  -8   9      291.30      232.06       38.80 o
  -1  -8   9       77.40       97.19       20.90 o
   0  -8   9       43.80       47.53       23.70 <
   1  -8   9       13.80       35.34        9.90 <
   2  -8   9       91.00      112.78       25.10 o
  -3  -7   9       -5.70        1.03       10.70 <
  -2  -7   9        3.30        0.58       26.10 <
  -1  -7   9      210.10      215.35       29.50 o
   0  -7   9       -0.90        9.34       24.67 <
   1  -7   9       11.10        9.60       11.20 <
   2  -7   9      744.00      634.73       25.10 o
   3  -7   9      975.30      915.17       39.70 o
   4  -7   9       13.50       34.30       26.90 <
  -3  -6   9       11.70        6.80       10.90 <
  -2  -6   9       32.10       38.86       10.20 o
  -1  -6   9       58.80       88.82       10.50 o
   0  -6   9       19.70       14.98       10.60 <
   1  -6   9      315.50      264.68       16.20 o
   2  -6   9      662.70      657.96       22.60 o
   3  -6   9       -1.30        7.49       14.60 <
   4  -6   9       57.20       99.30       16.90 o
   5  -6   9       26.00       18.41       36.60 <
  -4  -5   9       14.00       23.38       23.60 <
  -3  -5   9       16.40        0.20       16.40 <
  -2  -5   9       22.00       27.32       10.40 <
  -1  -5   9      166.60      163.03        9.70 o
   0  -5   9       49.50       76.63       10.80 o
   1  -5   9      179.20      207.76        9.90 o
   2  -5   9       72.90       66.50        9.40 o
   3  -5   9      133.80      164.42       12.00 o
   4  -5   9      115.20       90.71       30.40 o
   5  -5   9       60.50       76.76       35.60 <
  -4  -4   9      -40.40        0.66       30.60 <
  -3  -4   9        6.50        0.73       11.80 <
  -2  -4   9       24.20       28.16        8.30 <
  -1  -4   9       66.30       61.74        6.10 o
   0  -4   9      179.90      155.36        8.20 o
   1  -4   9      873.00      872.20       21.00 o
   2  -4   9      870.60      923.00       24.10 o
   3  -4   9      656.20      656.87       24.20 o
   4  -4   9      393.30      395.51       23.80 o
   5  -4   9      745.00      586.55       56.50 o
   6  -4   9      -38.50       16.92       35.20 <
  -4  -3   9       29.90       22.79       19.60 <
  -3  -3   9       42.20       65.38       12.70 o
  -2  -3   9      346.40      324.61       15.20 o
  -1  -3   9       17.30        4.01        7.70 <
   0  -3   9      781.50      780.86       20.20 o
   1  -3   9     3130.00     2924.95       65.90 o
   2  -3   9      218.10      244.79       10.10 o
   3  -3   9       34.00       25.96        8.60 o
   4  -3   9      267.50      243.13       18.10 o
   5  -3   9      998.20      791.68       58.40 o
   6  -3   9       -5.40       15.88       20.80 <
  -5  -2   9        3.00        9.19        5.00 <
  -4  -2   9       80.40       66.22       30.70 <
  -3  -2   9      379.40      379.03       12.50 o
  -2  -2   9      617.50      660.85       20.90 o
  -1  -2   9      204.50      235.69        9.30 o
   0  -2   9      462.00      462.38       12.60 o
   1  -2   9        0.00        7.50        0.01 <
   2  -2   9       12.90       12.44        6.50 <
   3  -2   9      373.10      437.87       14.60 o
   4  -2   9      132.10      167.74       13.10 o
   5  -2   9       19.10       10.23       19.60 <
   6  -2   9       24.00       69.79       30.50 <
  -5  -1   9       18.50       27.64       21.90 <
  -4  -1   9       -6.50        8.60       19.60 <
  -3  -1   9      196.30      168.44       17.10 o
  -2  -1   9       12.80       17.01        4.90 <
  -1  -1   9     1055.40     1014.16       25.20 o
   0  -1   9      459.70      412.08       15.50 o
   1  -1   9     1446.80     1334.95       31.70 o
   2  -1   9      134.40      142.05        8.00 o
   3  -1   9      224.70      200.67       17.20 o
   4  -1   9     1062.20     1074.39       29.40 o
   5  -1   9      785.40      782.34       26.70 o
   6  -1   9        9.80        9.58       18.30 <
  -5   0   9      -14.90       25.54       33.40 <
  -4   0   9       55.90       97.90       20.50 <
  -3   0   9      290.70      326.42       17.40 o
  -2   0   9      173.50      144.81       11.90 o
  -1   0   9      809.30      855.23       22.90 o
   0   0   9     1211.70     1253.53       35.00 o
   1   0   9      317.50      311.66       10.60 o
   2   0   9       36.40       58.08        7.10 o
   3   0   9       61.50       79.86        9.60 o
   4   0   9     1296.80     1315.93       31.60 o
   5   0   9      163.90      203.48       12.20 o
   6   0   9      231.90      181.64       23.70 o
  -5   1   9       23.80       48.42       29.60 <
  -4   1   9      599.00      609.38       42.70 o
  -3   1   9      267.00      280.08       15.30 o
  -2   1   9      641.30      649.88       22.40 o
  -1   1   9      695.90      664.46       16.30 o
   0   1   9      371.90      413.45       12.80 o
   1   1   9       13.00        5.43        4.50 <
   2   1   9      752.10      808.24       15.30 o
   3   1   9      296.60      348.64       11.60 o
   4   1   9       20.50       12.59       10.20 <
   5   1   9      155.40      165.18       12.60 o
   6   1   9       76.70       60.63       19.60 o
  -5   2   9       70.60       81.02       28.50 <
  -4   2   9      428.20      501.38       35.00 o
  -3   2   9       80.90       97.51       11.10 o
  -2   2   9       29.20       29.22        8.70 o
  -1   2   9       69.70       72.33        4.80 o
   0   2   9      651.30      605.64       13.20 o
   1   2   9      145.50      195.63        6.70 o
   2   2   9      794.10      776.07       18.40 o
   3   2   9      787.90      813.21       18.40 o
   4   2   9       29.30       31.74        8.60 o
   5   2   9        7.20        1.47        8.60 <
   6   2   9        2.90        5.01       14.60 <
  -5   3   9       44.30       37.43       27.40 <
  -4   3   9      217.40      262.12       30.30 o
  -3   3   9       13.50       22.01        8.50 <
  -2   3   9      142.80      131.23       11.00 o
  -1   3   9       11.20       15.97        2.70 o
   0   3   9      168.80      198.53        5.40 o
   1   3   9       73.80       94.86        6.20 o
   2   3   9      122.80      127.40        7.90 o
   3   3   9      357.50      395.51       10.70 o
   4   3   9       63.70       36.33        9.10 o
   5   3   9       81.60       75.50       10.20 o
   6   3   9       11.90       31.96       16.80 <
  -5   4   9        5.70        4.49       17.40 <
  -4   4   9       39.90       22.88       17.50 <
  -3   4   9       18.70       23.48       12.60 <
  -2   4   9       49.20       56.63        7.60 o
  -1   4   9        6.20        0.00        2.70 <
   0   4   9       81.30       99.86        5.40 o
   1   4   9        1.30       14.32        6.60 <
   2   4   9     3200.30     3117.69       70.00 o
   3   4   9      739.90      737.13       19.30 o
   4   4   9       54.40       58.44        9.90 o
   5   4   9       28.60       31.65       12.80 <
   6   4   9       24.50       19.19       18.60 <
  -4   5   9       -3.20        3.06       16.70 <
  -3   5   9       -7.90        5.71       12.60 <
  -2   5   9      183.60      195.99        8.90 o
  -1   5   9      235.90      240.10        9.30 o
   0   5   9        3.80        9.22        4.40 <
   1   5   9     2195.70     1989.23       42.30 o
   2   5   9     8486.10     8180.08      168.00 o
   3   5   9       11.30       33.53       11.60 <
   4   5   9      140.00      148.36       11.70 o
   5   5   9       27.70       32.29       18.50 <
   6   5   9       78.20       56.53       23.80 o
  -4   6   9       11.90        0.93       15.20 <
  -3   6   9        9.40        4.82        9.00 <
  -2   6   9      333.90      352.62       13.90 o
  -1   6   9       16.50       31.79        5.60 <
   0   6   9      880.50      855.33       19.60 o
   1   6   9     1847.60     1848.60       34.20 o
   2   6   9     1923.80     1950.61       47.10 o
   3   6   9        9.90        9.00       13.90 <
   4   6   9       21.80       46.11        9.70 <
   5   6   9        7.30       21.51       15.40 <
   6   6   9       -4.70        2.89       21.10 <
  -4   7   9       15.30       19.62       21.80 <
  -3   7   9        3.40        0.82       11.50 <
  -2   7   9       26.80       52.14        8.30 o
  -1   7   9       25.00       45.31        7.70 o
   0   7   9       16.30        7.52        6.60 <
   1   7   9       33.40       48.61        7.20 o
   2   7   9      198.50      197.13       12.00 o
   3   7   9      -19.40        0.72       14.20 <
   4   7   9        1.20        1.43        7.00 <
   5   7   9       71.00       57.19       18.90 o
   6   7   9       14.10        1.37       23.50 <
  -3   8   9       34.90       28.93       44.50 <
  -2   8   9       48.20       81.28        9.10 o
  -1   8   9      120.80      130.92       10.90 o
   0   8   9      145.80      155.29        8.90 o
   1   8   9       10.00        5.18        7.90 <
   2   8   9        8.50        8.71        8.20 <
   3   8   9      275.00      277.57       15.70 o
   4   8   9       67.70       73.58       12.40 o
   5   8   9      351.30      283.38       27.00 o
  -3   9   9       40.20      105.30       39.30 <
  -2   9   9       33.80       43.14       18.60 <
  -1   9   9        7.30        7.62        9.90 <
   0   9   9        7.20        2.57        6.90 <
   1   9   9       84.00      108.20        8.40 o
   2   9   9       24.60       16.65        8.90 <
   3   9   9       64.40       49.89       11.40 o
   4   9   9     1570.10     1222.03       54.20 o
   5   9   9       24.10       14.56       21.00 <
  -2  10   9       -4.60        1.10       26.00 <
  -1  10   9       -1.10        0.19       16.60 <
   0  10   9      108.10       85.23       31.00 o
   1  10   9      150.10      147.56       12.10 o
   2  10   9        6.20        9.81       11.80 <
   3  10   9       70.60       55.53       12.80 o
   4  10   9       23.10       63.33       17.80 <
  -1  11   9       -2.70        4.06       62.30 <
   0  11   9       -9.70        6.31       18.70 <
   1  11   9       16.30       21.50       11.70 <
   2  11   9       56.30       59.17       14.70 o
   3  11   9       -9.90        0.00       15.20 <
   4  11   9      -14.50        0.00       22.20 <
   1  12   9        1.80        0.12       13.10 <
  -1  -8  10       79.10      147.96       29.50 <
   0  -8  10       -5.70       11.80       25.40 <
   1  -8  10       38.50        6.08       26.60 <
   2  -8  10       38.50       41.82       17.10 <
  -2  -7  10       32.20       64.18       24.20 <
  -1  -7  10       31.90       40.48       16.40 <
   0  -7  10       18.30       12.67       16.80 <
   1  -7  10      183.10      216.37       23.60 o
   2  -7  10      286.10      218.38       31.40 o
   3  -7  10      -15.30       10.57       25.30 <
  -3  -6  10       -4.90        0.12        8.80 <
  -2  -6  10       -7.80        0.00       12.40 <
  -1  -6  10       38.90       31.13       22.70 <
   0  -6  10      101.10      100.73       19.60 o
   1  -6  10       59.80       60.74       10.20 o
   2  -6  10      261.30      272.38       15.50 o
   3  -6  10       34.30       42.64       16.60 <
   4  -6  10       -0.50        2.97       34.93 <
  -3  -5  10       -6.50       26.57        7.70 <
  -2  -5  10       -8.60        1.31       15.10 <
  -1  -5  10       29.80       44.16       11.90 <
   0  -5  10      191.50      183.79       14.50 o
   1  -5  10       -9.20        0.23        8.90 <
   2  -5  10       73.70       85.92       10.80 o
   3  -5  10       55.10       80.48       28.70 <
   4  -5  10       86.10       94.00       34.10 <
   5  -5  10     -115.00       10.58       39.80 <
  -3  -4  10       29.10       39.77       14.80 <
  -2  -4  10       10.00        5.84       13.80 <
  -1  -4  10       83.70       73.74       11.50 o
   0  -4  10      157.60      162.64       14.10 o
   1  -4  10     2058.60     1924.88       59.10 o
   2  -4  10        5.00        0.86        8.60 <
   3  -4  10        6.10       16.80       13.00 <
   4  -4  10      142.10      134.90       19.70 o
   5  -4  10       41.40       26.13       25.20 <
  -4  -3  10       13.50       12.30       16.20 <
  -3  -3  10       98.20      124.97       18.10 o
  -2  -3  10       48.40       61.56       15.00 o
  -1  -3  10       55.20       38.09        9.10 o
   0  -3  10      938.30      931.45       36.90 o
   1  -3  10     3221.10     3037.67       77.80 o
   2  -3  10        6.90        2.05        9.50 <
   3  -3  10       52.30       44.35       15.10 o
   4  -3  10      187.90      164.42       22.20 o
   5  -3  10       -8.90        3.80       24.60 <
  -4  -2  10       48.50       24.58       23.40 <
  -3  -2  10      198.00      211.27       17.10 o
  -2  -2  10       12.40       15.41        7.10 <
  -1  -2  10      462.60      409.76       18.00 o
   0  -2  10     1497.20     1314.93       51.20 o
   1  -2  10     2233.30     2078.71       51.20 o
   2  -2  10       11.50        2.73        9.10 <
   3  -2  10       58.50       48.31       14.80 o
   4  -2  10       55.00       29.13       15.80 o
   5  -2  10       69.50       12.03       31.60 <
  -4  -1  10      -10.50       11.92       32.80 <
  -3  -1  10       66.00       66.67       12.70 o
  -2  -1  10       17.80       27.31        3.60 o
  -1  -1  10       44.40       19.37        7.80 o
   0  -1  10       12.20        9.69       11.40 <
   1  -1  10      301.10      293.81       11.30 o
   2  -1  10        9.60        0.77        7.90 <
   3  -1  10      161.00      186.90       13.70 o
   4  -1  10       93.20       94.26       13.60 o
   5  -1  10       20.20        0.15       28.30 <
   6  -1  10      111.60      120.39       22.80 o
  -4   0  10       18.80       26.28       24.80 <
  -3   0  10       31.90       36.87       11.50 <
  -2   0  10       97.00      127.38       16.90 o
  -1   0  10      223.30      233.72        9.90 o
   0   0  10       60.60       61.59       10.20 o
   1   0  10       10.10        9.34        5.70 <
   2   0  10      358.30      380.02       13.40 o
   3   0  10      199.30      220.40       14.50 o
   4   0  10       89.20      148.13       14.00 o
   5   0  10       -3.30        2.51       12.70 <
   6   0  10       15.00       20.88       20.80 <
  -4   1  10       41.20       79.00       23.50 <
  -3   1  10       17.80       43.95       10.00 <
  -2   1  10        0.20        0.06       11.81 <
  -1   1  10      115.10      103.98        5.70 o
   0   1  10      508.50      449.62       16.70 o
   1   1  10       -2.20        0.21        4.70 <
   2   1  10       73.50       81.40        7.00 o
   3   1  10     3676.00     3868.80       74.40 o
   4   1  10       22.20       62.01       10.90 <
   5   1  10      151.10      137.66       17.30 o
   6   1  10      -31.80        0.08       24.60 <
  -4   2  10       38.40       64.27       20.00 <
  -3   2  10        9.20        3.69       10.70 <
  -2   2  10        3.90       14.10       11.50 <
  -1   2  10      706.90      679.31       16.40 o
   0   2  10      336.20      315.36       12.10 o
   1   2  10       25.50       57.29        5.90 o
   2   2  10      920.10     1052.30       22.50 o
   3   2  10      200.90      219.05       11.20 o
   4   2  10       29.80       28.09        9.50 o
   5   2  10       11.00        9.59       13.30 <
   6   2  10       29.80       63.25       19.00 <
  -4   3  10       42.60       42.47       28.40 <
  -3   3  10       75.60       93.02       12.60 o
  -2   3  10       43.30       52.92       11.20 o
  -1   3  10        9.90        7.17        8.20 <
   0   3  10      114.90       69.42        4.50 o
   1   3  10      228.90      246.97        9.90 o
   2   3  10       -4.60        0.11        7.70 <
   3   3  10        6.00        4.46        9.20 <
   4   3  10      230.80      225.73       12.80 o
   5   3  10       10.20       15.80       15.00 <
   6   3  10       15.40        6.78       22.00 <
  -3   4  10        2.20        1.36       22.60 <
  -2   4  10      412.00      363.67       22.80 o
  -1   4  10       34.00       37.32        8.70 o
   0   4  10        9.20       23.21        4.30 <
   1   4  10      316.40      352.18       11.00 o
   2   4  10       10.40        1.24        8.30 <
   3   4  10       49.70       59.16       10.00 o
   4   4  10      113.60      113.47       11.60 o
   5   4  10      170.20      101.63       22.30 o
   6   4  10       52.80       38.58       20.80 <
  -4   5  10       15.90       18.73       32.50 <
  -3   5  10       25.30       54.42       22.00 <
  -2   5  10       62.30       96.39       10.60 o
  -1   5  10       24.90       33.77        5.20 o
   0   5  10       -6.50        1.34        5.20 <
   1   5  10      252.00      258.23       10.00 o
   2   5  10      872.20      821.85       36.90 o
   3   5  10      596.80      587.28       23.30 o
   4   5  10       83.60      102.32       11.40 o
   5   5  10      396.60      339.39       29.70 o
   6   5  10       88.80       55.96       24.90 o
  -3   6  10      -13.90       10.10       19.60 <
  -2   6  10      163.00      184.00        8.90 o
  -1   6  10       22.90       15.85        6.40 o
   0   6  10       21.20       15.20        6.00 o
   1   6  10      637.80      552.31       18.90 o
   2   6  10      773.90      716.69       30.60 o
   3   6  10      344.50      307.90       21.90 o
   4   6  10      118.10      120.59       12.30 o
   5   6  10       58.50       61.96       22.90 <
   6   6  10      -37.70        9.99       22.70 <
  -3   7  10       59.60       77.61       23.10 <
  -2   7  10       69.50      104.35       10.90 o
  -1   7  10        6.10        3.16        6.30 <
   0   7  10       42.60       42.96        8.00 o
   1   7  10       23.80       33.24        8.50 <
   2   7  10      143.20      133.11       13.20 o
   3   7  10       97.80      107.27       16.00 o
   4   7  10      328.90      325.82       28.50 o
   5   7  10       53.30       78.94       23.40 <
  -2   8  10        2.30        0.90       27.70 <
  -1   8  10       -5.10        1.90       10.20 <
   0   8  10       15.20       10.01        8.70 <
   1   8  10       30.90       22.96        9.40 o
   2   8  10       25.00       18.83        9.30 <
   3   8  10        3.20        5.70       11.20 <
   4   8  10       -5.90        0.88       12.60 <
   5   8  10       27.80       68.18       19.80 <
  -2   9  10      -37.60        2.34       33.20 <
  -1   9  10       41.50       62.63       15.00 <
   0   9  10       74.80       68.97       11.20 o
   1   9  10       77.30       92.25       11.20 o
   2   9  10        5.60        4.43       11.20 <
   3   9  10        6.70       13.11       14.60 <
   4   9  10      -24.70        3.93       24.00 <
  -1  10  10       48.80       72.75       33.60 <
   0  10  10       78.30       84.10       32.30 <
   1  10  10       30.60       44.02       12.10 <
   2  10  10       12.20       23.94       14.10 <
   3  10  10       12.30        6.06       14.60 <
   4  10  10      -16.40       14.73       21.10 <
  -1  11  10      207.90       70.58       21.90 o
   0  11  10       -6.70       54.26        9.50 <
   1  11  10       -4.50        2.93       13.20 <
   2  11  10        2.70        2.55       22.40 <
   3  11  10      -20.40       15.23       30.50 <
   0  -7  11        4.90        0.63       19.30 <
   1  -7  11       26.20       22.99       24.30 <
   2  -7  11      293.30      349.38       30.10 o
  -1  -6  11      -12.90       12.41       26.40 <
   0  -6  11       50.90       35.60       22.00 <
   1  -6  11      642.00      581.34       35.20 o
   2  -6  11      127.50      142.68       24.80 o
   3  -6  11      -54.80        4.16       33.50 <
  -1  -5  11       -9.00        0.03       18.40 <
   0  -5  11       24.40       22.54       19.80 <
   1  -5  11       -9.20        0.01       14.10 <
   2  -5  11        7.80       12.54       17.10 <
   3  -5  11       56.90       40.32       33.50 <
  -2  -4  11       -8.30        0.00       14.40 <
  -1  -4  11       63.80       69.10       16.40 o
   0  -4  11      553.70      552.41       20.90 o
   1  -4  11        9.90       26.57        8.20 <
   2  -4  11       30.70       30.58       11.80 <
   3  -4  11       35.40       78.95       14.90 <
   4  -4  11      372.70      381.46       37.00 o
  -3  -3  11        4.70       19.83       15.00 <
  -2  -3  11        9.90        0.00       16.00 <
  -1  -3  11       24.30       41.53       16.80 <
   0  -3  11      531.00      525.00       20.70 o
   1  -3  11      669.70      692.29       24.40 o
   2  -3  11      126.60      133.24       12.00 o
   3  -3  11      130.30      116.99       18.10 o
   4  -3  11      336.70      347.50       25.00 o
   5  -3  11        4.70        0.01       26.30 <
  -3  -2  11        4.40       60.81       15.50 <
  -2  -2  11        8.00        6.19       16.10 <
  -1  -2  11        7.20       21.06        8.80 <
   0  -2  11     1400.40     1284.62       57.20 o
   1  -2  11      541.20      498.33       20.10 o
   2  -2  11      266.90      267.69       16.10 o
   3  -2  11        0.50        0.95       19.80 <
   4  -2  11      237.00      184.59       20.10 o
   5  -2  11      -40.60       10.39       33.80 <
  -3  -1  11       20.70       49.83        9.00 <
  -2  -1  11      -10.20        1.60       13.70 <
  -1  -1  11       -6.10        4.14        7.60 <
   0  -1  11       90.80      103.38       15.30 o
   1  -1  11      143.10      132.87       10.20 o
   2  -1  11       81.80       88.45       10.40 o
   3  -1  11      269.70      263.46       19.50 o
   4  -1  11      167.20      157.27       20.30 o
   5  -1  11       -8.50        1.20       18.10 <
  -3   0  11       -6.80        0.04        9.70 <
  -2   0  11       13.40        0.15       17.60 <
  -1   0  11       20.10       17.30        5.50 o
   0   0  11       39.70       24.95        9.80 o
   1   0  11       71.50       54.64        8.20 o
   2   0  11        4.70        0.46        9.40 <
   3   0  11       33.70       40.51       14.30 <
   4   0  11      113.30      137.23       16.30 o
   5   0  11       21.50       12.85       21.10 <
  -3   1  11        2.90        0.77        9.30 <
  -2   1  11       38.00       43.57       13.30 <
  -1   1  11      140.90      127.36        6.60 o
   0   1  11      131.50      136.77       11.90 o
   1   1  11       77.10       63.29        7.80 o
   2   1  11      235.90      270.18       13.10 o
   3   1  11       93.10      157.04       10.40 o
   4   1  11      -12.10        0.35       10.50 <
   5   1  11      108.80       60.94       25.20 o
   6   1  11     1005.10      917.82       45.60 o
  -4   2  11       79.60      132.91       33.00 <
  -3   2  11       19.40       15.31       10.90 <
  -2   2  11      107.40      101.02       15.50 o
  -1   2  11       99.80      115.37       15.00 o
   0   2  11       13.50        0.20        8.60 <
   1   2  11        3.70        2.26        5.80 <
   2   2  11       27.50       21.68        8.70 o
   3   2  11       37.20       63.05       10.10 o
   4   2  11       17.90       29.63       10.10 <
   5   2  11       73.90       40.95       20.40 o
   6   2  11      192.90      214.07       21.10 o
  -4   3  11        3.00       20.64       20.10 <
  -3   3  11       50.70       49.79       16.40 o
  -2   3  11       81.70       91.36       15.20 o
  -1   3  11       62.30       93.32       13.50 o
   0   3  11       37.60       43.06        8.80 o
   1   3  11       42.20       51.93        5.50 o
   2   3  11       71.90       66.02       11.90 o
   3   3  11      102.50       85.33       11.60 o
   4   3  11       16.60        6.76        9.80 <
   5   3  11       75.40       66.92       20.60 o
   6   3  11        2.10       33.50       18.60 <
  -3   4  11       64.30       87.88       25.90 <
  -2   4  11        3.50        2.56       14.70 <
  -1   4  11        6.20        7.70       14.60 <
   0   4  11        8.20        0.00        4.80 <
   1   4  11      384.80      416.91       12.40 o
   2   4  11      327.20      357.48       15.60 o
   3   4  11       97.00       83.93       11.00 o
   4   4  11       14.70       19.86       11.50 <
   5   4  11       14.90        2.92       17.90 <
  -3   5  11       -6.10        0.03       24.30 <
  -2   5  11        9.20        2.62       15.50 <
  -1   5  11       -4.20       14.80       12.90 <
   0   5  11      181.00      166.32        9.10 o
   1   5  11     1274.90     1168.51       35.90 o
   2   5  11        3.70        8.03       13.10 <
   3   5  11       53.40       50.29       10.80 o
   4   5  11      163.30      170.27       15.50 o
   5   5  11        9.70        1.03       18.20 <
  -3   6  11      110.60      129.98       18.40 o
  -2   6  11      216.20      221.18       21.00 o
  -1   6  11       24.60       36.81       17.10 <
   0   6  11      394.00      408.36       14.80 o
   1   6  11     1445.80     1372.13       40.70 o
   2   6  11      596.60      579.85       24.20 o
   3   6  11       -0.80        3.63       25.58 <
   4   6  11       21.70        1.02       19.80 <
   5   6  11        8.70        0.06       25.40 <
  -2   7  11      -44.20        0.31       19.30 <
  -1   7  11       91.00       99.21       14.60 o
   0   7  11      550.30      455.51       17.50 o
   1   7  11      855.60      812.28       28.80 o
   2   7  11       15.20        5.86       12.00 <
   3   7  11      148.50      182.07       20.10 o
   4   7  11       -2.20        0.82        9.50 <
   5   7  11      -10.00        8.68       23.30 <
  -1   8  11       24.80       13.40       24.70 <
   0   8  11       21.30       29.78        9.10 <
   1   8  11      187.70      155.76       15.60 o
   2   8  11        4.90        5.80       12.40 <
   3   8  11       -3.60        0.41       12.60 <
   4   8  11       14.50       95.22       20.40 <
  -1   9  11       56.00      124.40       37.20 <
   0   9  11      175.80      184.47       17.90 o
   1   9  11        0.80        2.98       19.50 <
   2   9  11       -1.20       32.87       12.20 <
   3   9  11      355.60      293.56       21.80 o
   4   9  11      -16.70       19.22       22.50 <
  -1  10  11      -30.50       13.28       34.40 <
   0  10  11      -13.90       12.17       29.70 <
   1  10  11       -0.50        5.98       21.07 <
   2  10  11       12.20       23.80       13.50 <
  -1  -5  12       26.20       10.23       22.90 <
   0  -5  12      -17.30        0.09       18.70 <
   1  -5  12        5.60        3.02       18.10 <
   2  -5  12       21.10       24.11       23.90 <
  -1  -4  12       13.30        0.17       21.60 <
   0  -4  12      187.10      186.41       21.20 o
   1  -4  12       30.60       44.07       21.80 <
   2  -4  12        8.40        6.29       18.60 <
   3  -4  12       71.90      111.93       37.00 <
  -2  -3  12      -22.50        0.01       24.10 <
  -1  -3  12       67.60       91.40       21.20 o
   0  -3  12      368.60      362.71       28.80 o
   1  -3  12        2.50        8.55       23.00 <
   2  -3  12       27.80       21.79       17.60 <
   3  -3  12      242.00      196.95       41.00 o
   4  -3  12      -34.60       12.18       39.60 <
  -2  -2  12        5.50       16.91        6.50 <
  -1  -2  12      104.40      116.60       22.10 o
   0  -2  12      604.20      594.26       34.20 o
   1  -2  12      259.20      323.18       23.30 o
   2  -2  12        1.50        1.89       20.80 <
   3  -2  12       92.20       98.33       33.30 <
   4  -2  12       10.00        9.15       34.60 <
  -3  -1  12      -15.10        2.98       11.90 <
  -2  -1  12       39.70       48.94       18.10 <
  -1  -1  12      460.10      401.54       25.70 o
   0  -1  12      958.00      829.42       38.60 o
   1  -1  12      -15.10        4.78       14.70 <
   2  -1  12      185.00      175.94       13.40 o
   3  -1  12       -9.60        0.06       16.10 <
   4  -1  12       19.10       41.97       23.80 <
   5  -1  12       68.40      133.03       20.60 o
  -3   0  12       -9.40        2.90        9.00 <
  -2   0  12       54.30       40.66       16.30 o
  -1   0  12       43.10       13.60       19.50 <
   0   0  12      214.30      193.01       13.60 o
   1   0  12        3.40        0.12       11.90 <
   2   0  12       85.50       96.91        9.40 o
   3   0  12       43.00       62.04       13.30 o
   4   0  12       67.30       90.35       18.40 o
   5   0  12      -35.10       11.04       25.50 <
  -3   1  12       -0.50        5.08       35.36 <
  -2   1  12      364.20      277.00       23.00 o
  -1   1  12      492.70      491.91       27.90 o
   0   1  12       -5.00        2.80        8.90 <
   1   1  12       31.90       38.06        4.20 o
   2   1  12      414.80      458.26       15.60 o
   3   1  12       12.20        0.84       12.70 <
   4   1  12       31.20       45.35       14.00 <
   5   1  12      211.70      204.81       24.60 o
  -3   2  12       31.10       80.18       32.10 <
  -2   2  12      111.10      109.71       14.70 o
  -1   2  12        1.90       20.27       17.50 <
   0   2  12        9.90        0.41       10.10 <
   1   2  12      100.70      115.63        5.60 o
   2   2  12      413.80      467.44       17.40 o
   3   2  12      144.10      163.01       15.60 o
   4   2  12        3.40        3.64       15.40 <
   5   2  12       21.80       33.50       24.10 <
  -3   3  12        6.60        0.82       30.20 <
  -2   3  12      -13.30        3.29       15.20 <
  -1   3  12       19.20       10.36       18.00 <
   0   3  12        9.60        3.53        9.00 <
   1   3  12      169.00      128.19        8.20 o
   2   3  12      297.50      255.51       15.20 o
   3   3  12        4.80        5.56       11.90 <
   4   3  12       29.00       59.70       12.70 <
   5   3  12       -5.90        5.95       21.30 <
  -2   4  12       28.60       13.56       15.90 <
  -1   4  12       -9.90        0.62       19.30 <
   0   4  12        5.50       19.07        8.60 <
   1   4  12       12.00       13.64        5.90 <
   2   4  12       55.30       56.88       10.70 o
   3   4  12        8.60        7.27       11.50 <
   4   4  12       12.80       44.70       21.80 <
   5   4  12       16.40       14.20       22.10 <
  -2   5  12       24.50        9.64       18.50 <
  -1   5  12       31.20        1.88       18.90 <
   0   5  12      308.60      279.45       15.30 o
   1   5  12      539.50      508.39       16.90 o
   2   5  12      271.70      272.84       12.50 o
   3   5  12        3.00       20.52       12.80 <
   4   5  12      198.20      172.19       24.40 o
   5   5  12       43.80       84.52       23.60 <
  -2   6  12      -32.10       22.08       26.30 <
  -1   6  12       25.40       38.06       20.00 <
   0   6  12      477.80      444.17       38.90 o
   1   6  12     1015.60      914.98       29.50 o
   2   6  12        6.80        2.01       10.40 <
   3   6  12      405.40      377.48       24.70 o
   4   6  12      159.30      138.50       21.00 o
  -1   7  12       11.50        4.15       28.40 <
   0   7  12      106.10       78.58       33.50 o
   1   7  12       32.60       40.20       11.30 <
   2   7  12      367.50      350.12       17.30 o
   3   7  12       32.30       24.86       15.90 <
   4   7  12        4.40        4.71       12.10 <
  -1   8  12       33.20       62.45       26.00 <
   0   8  12       85.80       73.90       31.00 <
   1   8  12       27.30       13.60       15.10 <
   2   8  12       79.10       75.93       17.40 o
   3   8  12       31.40       22.91       20.10 <
   0   9  12      166.10      178.21       23.60 o
   1   9  12       58.00       60.90       27.90 <
   2   9  12       -5.30       22.21       14.10 <
   3   9  12      -13.60       15.73       24.50 <
   1  -4  13       69.40       38.10       35.90 <
   0  -3  13      332.70      326.32       30.00 o
   1  -3  13       26.50       41.67       22.60 <
   2  -3  13       17.80       27.60       23.20 <
  -1  -2  13      441.70      472.59       32.30 o
   0  -2  13      508.60      539.52       29.50 o
   1  -2  13       -4.00        3.55       24.70 <
   2  -2  13       66.70       88.44       20.50 o
   3  -2  13       94.50      117.48       39.10 <
  -1  -1  13      208.50      196.82       23.20 o
   0  -1  13       -8.30        3.64       24.00 <
   1  -1  13      300.00      261.96       23.40 o
   2  -1  13       20.20        4.17       19.40 <
   3  -1  13       84.00       37.52       34.90 <
  -2   0  13        9.00       21.72       28.90 <
  -1   0  13       60.60       49.27       21.70 <
   0   0  13      -21.60        1.80       23.40 <
   1   0  13       11.00       14.31       14.20 <
   2   0  13        8.70        7.00       15.70 <
   3   0  13        2.20        0.44       16.60 <
   4   0  13      -14.50        8.24       21.00 <
  -2   1  13       -5.00        0.70       16.10 <
  -1   1  13      240.40      179.69       25.60 o
   0   1  13       69.30       67.56       23.40 o
   1   1  13       48.20       59.34       12.00 o
   2   1  13       31.00       44.25       14.60 <
   3   1  13       71.90      115.33       18.00 o
   4   1  13       27.30       31.36       22.10 <
  -2   2  13       63.70      124.54       16.90 o
  -1   2  13       22.30        2.40       20.50 <
   0   2  13       40.50       43.61       18.30 <
   1   2  13      119.30      110.78       15.10 o
   2   2  13      571.90      475.76       27.40 o
   3   2  13       -0.70        2.07       29.45 <
   4   2  13      463.40      381.28       31.60 o
  -2   3  13        5.90        4.95       12.20 <
  -1   3  13        3.50        0.38       19.00 <
   0   3  13       28.30        0.72       21.80 <
   1   3  13       76.10       66.64       13.00 o
   2   3  13       12.40       14.02       18.20 <
   3   3  13      151.50      181.59       22.30 o
   4   3  13       16.70        9.84       21.70 <
  -2   4  13       11.10        0.84       16.50 <
  -1   4  13        3.50        8.33       18.70 <
   0   4  13      -18.50        1.55       19.50 <
   1   4  13        1.20        1.79       14.60 <
   2   4  13        8.10        0.12       16.30 <
   3   4  13      127.30      136.27       19.40 o
   4   4  13       32.80       66.99       25.20 <
  -1   5  13       16.20        2.72       16.20 <
   0   5  13       39.00       94.26       21.50 <
   1   5  13      132.40      166.37       16.10 o
   2   5  13      -14.80        4.83       15.60 <
   3   5  13       74.90       55.35       27.40 <
   4   5  13      -19.00       36.41       24.50 <
  -1   6  13       74.80      135.23       19.30 o
   0   6  13      445.50      423.33       44.20 o
   1   6  13      120.00      187.97       34.00 o
   2   6  13       -0.20        5.09       13.95 <
   3   6  13       -0.40        7.40       15.68 <
   0   7  13      351.60      332.22       50.00 o
   1   7  13       64.60       46.15       36.80 <
   2   7  13       68.30       89.09       19.50 o
   3   7  13       -8.90       21.61        9.30 <
   1   8  13       41.80       37.10       36.60 <
   2   8  13      -26.40        1.16       14.80 <
   1  -1  14      -27.90       32.55       21.50 <
   0   0  14      -18.10       23.23       29.10 <
   1   0  14       -8.80       24.20       18.20 <
   2   0  14      -43.20        6.05       27.00 <
   0   1  14       42.90       51.28       18.20 <
   1   1  14        1.90       13.45       25.70 <
   2   1  14       -8.10        0.39       36.20 <
   0   2  14       17.40        2.63       19.40 <
   1   2  14       88.70      106.19       27.30 o
   2   2  14      125.50      117.78       18.80 o
   3   2  14       43.60      118.87       25.20 <
   0   3  14       63.40       74.30       24.80 <
   1   3  14      378.00      363.38       26.50 o
   2   3  14       92.80       84.12       20.70 o
   3   3  14       99.30      165.85       26.30 o
   0   4  14       14.40        1.34       23.20 <
   1   4  14       11.10       39.21       21.10 <
   2   4  14      132.10      141.12       22.60 o
   1   5  14       50.00      116.62       32.10 <
   2   5  14       76.00       87.54       34.30 <
